# Supplementary material for: Discovery and systematic characterization of risk variants and genes for coronary artery disease in over a million participants
Source: Nat Genet. 2022 Dec 6;54(12):1803–15. doi: 10.1038/s41588-022-01233-6 (PMC9729111; doi:10.1038/s41588-022-01233-6)
Supplement: Supplementary file 4 — Supplementary Tables 1–35. [file 41588_2022_1233_MOESM4_ESM.xlsx]

## Sheet: Contents
Contents
Supplementary Table 1. Participant characteristics from contributing studies.
Supplementary Table 2. CAD association results for 216 previously reported loci.
Supplementary Table 3. 241 conditionally independent genomewide significant associations with CAD.
Supplementary Table 4. Genetic correlations of CAD with risk factors and other CVD outcomes.
Supplementary Table 5. Results from phenome-wide association study (PheWAS) in UK Biobank.
Supplementary Table 6. Framework for rare variant tests in UK Biobank.
Supplementary Table 7. Rare variant test results.
Supplementary Table 8. Studies contributing to the sex analyses.
Supplementary Table 9. Variants with significant evidence of sex differences.
Supplementary Table 10. 897 conditionally independent associations with CAD significant at 1% false-discovery rate.
Supplementary Table 11. Baseline characteristics of polygenic risk score training and testing datasets from the Malmö Diet and Cancer Study.
Supplementary Table 12. Polygenic risk score training - CARDIoGRAMplusC4D-2015, LDpred.
Supplementary Table 13. Polygenic risk score training - CARDIoGRAMplusC4D-2015, Pruning and Thresholding.
Supplementary Table 14. Polygenic risk score training - Current Study, LDpred.
Supplementary Table 15. Polygenic risk score training - Current Study, Pruning and Thresholding.
Supplementary Table 16. Statistical comparisons of best performing polygenic risk scores derived from CARDIoGRAMplusC4D-2015 and Current Study.
Supplementary Table 17. Additional loci identified through inclusion of recently published summary statistics from Biobank Japan.
Supplementary Table 18. Protein-altering variants at genomewide significant associations.
Supplementary Table 19. Enrichment of chromatin states in ten cardiovascular relevant tissues.
Supplementary Table 20. Functionally-informed fine-mapping of 127 enriched regions.
Supplementary Table 21. 95% credible sets for fine-mapped CAD regions.
Supplementary Table 22. Likely causal variants and eQTLs at 53 fine-mapped regions.
Supplementary Table 23. Summary of gene expression datasets used in PoPS
Supplementary Table 24. Polygenic Priority Score (PoPS) results - 500kb window.
Supplementary Table 25. Polygenic Priority Score (PoPS) results - 1MB window.
Supplementary Table 26. PoPS feature clusters contributing to prioritization of genes for CAD.
Supplementary Table 27. eQTLs from GTEx in high LD with lead CAD variants.
Supplementary Table 28. eQTLs from STARNET in high LD with lead CAD variants.
Supplementary Table 29. Validation of systematic causal gene prioritization framework using 30 positive control genes for CAD.
Supplementary Table 30. Agreement of 8 predictors for prioritizing causal genes.
Supplementary Table 31. Systematic integration of eight predictors to prioritize causal genes at 279 CAD associations.
Supplementary Table 32. UK Biobank phenome-wide association scan (PheWAS), phenotypic definitions for clinical diseases.
Supplementary Table 33. UK Biobank phenome-wide association scan (PheWAS), list of continuous variables.
Supplementary Table 34. Genes harboring variants pathogenic for cardiovascular-relevant disorders in ClinVar.
Supplementary Table 35. Mouse gene knockouts with cardiovascular relevant phenotypes.

## Sheet: ST1
Supplementary Table 1. Participant characteristics from contributing studies. Summary of participant characteristics, genotyping and imputation methods and genetic QC for the ten studies included in the primary CAD GWAS. AF = atrial fibrillation; HRC = Haplotype Reference Consortium; HWE = Hardy-Weinberg Equilibrium; MAF = minor allele frequency; MI = myocardial infarction; NCSP = Nomesco Classif…
	Study	deCODE	EPIC-CVD	GerMIFS5	GerMIFS6	GerMIFS7	Greek Coronary Disease cohort	HUNT	Mass General Brigham Biobank	TIMI	UK Biobank
Participant characteristics	n (cases/controls)	356,875 (38,918/317,957)	22,430 (10,365/12,065)	3,929 (2,392/1,537)	2,825 (1,639/1,186)	6,524 (3,062/3,462)	1,485 (335/1,150)	69,635 (7,710/58,577)	17,544 (4,539/13,005)	26,737 (17,887/8,850)	472,335 (33,941/438,394)
	Number of MI cases (%)	24,690 (63.4%)	7,642 (73.7%)	2,392 (100%)	1,099 (67%)	2,438 (79.6%)	N/A	6295 (9.0%)	2188 (48.2%)	15,050 (56.29%)	17,241 (50.8%)
	Ancestry	European ancestry	European ancestry	European ancestry	European ancestry	European ancestry	European ancestry	European ancestry	Predominantly European ancestry (95%)	European ancestry	~95% European ancestry
	Location	Iceland	10 European countries	Germany	Germany	Germany	Athens, Greece	Trøndelag County, Norway	Boston, MA, USA	Multinational	United Kingdom
	Age (years), SD	49.6 (24.5)	54.5 (8.6)	64.5 (11.6)	58.4 (7.9)	51.4 (8.4)	33.5 (21.5)	39.9 (14.2) *age at first HUNT participation	57.4 (16.2)	67.6 (9.0)	57.0 (8.1)
	Sex among cases (female, %)	14,235 (36,6%)	4,278 (45.6%)	582 (24.3%)	492 (30.0%)	1,031 (33.7%)	112 (33.4%)	2791 (36.2%)	1484 (32.7%)	4,269 (23.87%)	9454 (27.9%)
	Sex among controls (female, %)	160,558 (50.5%)	5,922 (49.1%)	806 (52,4)	609 (51.3%)	1,886 (54.5%)	652 (56.7%)	32345 (55.2%)	8007 (61.6%)	3,813 (43.08%)	201,080 (56.2%)
	Participant source	Mostly population cohort	Mostly general population cohort	Mostly general population cohort	Mostly general population cohort	Mostly general population cohort	Case-control and general population cohort	Population cohort	Health system-associated biobank	3 randomized controlled clinical trials (PEGASUS-TIMI 54, ENGAGE AF-TIMI 48, SAVOR-TIMI 53)	General population cohort
	Cases	Cases defined based on relevant ICD9 and ICD10 codes, or NCSP procedure codes, from the National University Hospital.	Prevalent or incident CAD (I20-I25)	Prevalent or incident CAD (I20-I25)	Prevalent or incident CAD (I20-I25)	Prevalent or incident CAD (I20-I25)	Acute Coronary Syndrome or Left Main CAD	Prevalent and incident CAD intermediate (I21-125,412,414.0,414.8,414.9, CABG self report)	Prevalent and incident CAD intermediate (ICD 10: I21-I25; ICD9: 36.1, 36.2, 410, 411, 412, 414, 429.7; CPT: 3351x, 3353x, 9292x, 9293x, 9294x, 9297x)	Established CAD	Prevalent or incident MI or intervention (CABG, PTCA) ascertained from Hospital Episode Statistics or self-report; or IHD death ascertained from Office of National Statistics
	Controls	Non-CAD cases from cohort	Non-CAD cases from cohort	Population-based controls	Non-CAD cases from cohort	Population-based controls	Population controls (TEENAGE) and non-CAD cases from NAFLD cohort	Population-based controls, angina ICD excluded	Non-CAD cases from cohort	No CAD	CAD- and angina-free
	Genotyping array(s)	Illumina HumanHap and Omni chips	Illumina Quad660, Illumina HumanCoreExome	Illumina HumanOmniExpress/Omniuni_2.6	Illumina PsychChip_v1-2	Illumina Infinium Global Screening Array	Illumina HumanCoreExome and HumanOmniExpress	Illumina HumanCore Exome v1.0 and v1.1	Illumina Multi-Ethnic Genotyping Array, Expanded Multi-Ethnic Genotyping Array, or the Multi-Ethnic Global BeadChip Array	Infinium Multi-Ethnic Global-8	ThermoFisher UK Biobank Axiom array and UK BiLEVE Axiom array
Genetic analysis	Imputation panel	14,961 WGS Icelanders	HRC v1.1	HRC v1.1	HRC v1.1	HRC v1.1	HRC v1.1	HRC v1.1 + WGS from 2,201 HUNT samples	HRC v1.1	TOPMed freeze5	HRC v1.1 + UK10K
	Sample filters	Call rate < 98%	Call rate<95%, sex mismatches, extreme heterozygosity (>3SD from mean), duplicates, PCA outliers, first- or second-degree relatives	Exclusion of relatives IC < 0.0625 Individual call rate < 0.02 Heterozygosity > 5 SD	Exclusion of relatives IC < 0.0625 Individual call rate < 0.02, Heterozygosity > 5 SD	Individual call rate < 0.02 Sex inconsistence between the reported and the genotype-derived IBD PIHAT≥0.125 (individuals are distant to each other less than third generation) Heterozygosity rate (> 3SD from mean)	Call rate<95%, sex mismatches, extreme heterozygosity (>3SD from mean), duplicates, PCA outliers, first- or second-degree relatives	<99% call rate, contamination > 2.5% by BAF Regress, large chromosomal copy number varants, lower call rate of a technical duplicate pair, inferred sex contradicted reported gender,	Call rate < 98%, sex mismatches, heterozygosity (> 3 SD), duplicates, first- or second degree relatives	Call rate < 98%, sex mismatches, extreme heterozygosity, duplicates, first- or second degree relatives	Call rate<98%, sex mismatches, heterozygosity outliers, potentially contaminated samples, withdrawn consent, samples that weren't imputed
	Variant filters	Pre-imputation: Call rate < 97%, MAF < 1%, HW pvalue < 0.001 Post-imputation: MAF < 0.00005	Call rate<98%, INFO<0.7, HWE pvalue<1x10e-8, MAF<1%, MAF discordance across arrays (absolute>0.05, relative>0.7, ratio<0.9)	MAF < 0.01, SNP call rate < 0.2, HWE ≤ 1e-06 controls / HWE ≤ 1e-20 cases, INFO<0.4	MAF < 0.01, SNP call rate < 0.02, HWE ≤ 1e-06 controls / HWE ≤ 1e-20 cases, INFO<0.4	MAF <0.01, SNP call rate<0.05, HWE p<1e-6, INFO<0.4	Pre-imputation: Call rate<98%, HWE pvalue<1x10e-6, MAF<1% Post-imputation: INFO<0.4, MAF<0.05	Pre-imputation: probe sequences not perfectly mapped, cluster separation < 0.3, Gentrain score <0.15, HWE p-value < 0.0001, call rate < 99%; post-imputation: r^2<0.3, MAF<0.0005	Pre-imputation: Call rate < 98% Post-imputation: INFO < 0.3, INFO * MAF * Case_count > 10	Pre-imputation: Call rate < 98%, HWE P-value < 1xe-8 post-imputation: INFO < 0.3, INFO*MAF*N CAD cases < 10	Post-imputation: INFO<0.4, MAF<0.00005
	Covariates	County of origin	Recruitment centre, genotyping array, first 10 PCs	5 PCs	5 PCs	5 PCs	first 4 PCs	array,PC1,PC2,PC3,PC4,BirthYear,Sex	PC1-PC5	Sex, age, history of AF, history of diabetes, imputation batch, first 5 PCs	Array, birthyear, sex, PCs 1-5
	Software	deCode association software	SNPTEST	SNPTEST	SNPTEST	SNPTEST	SNPTEST	SAIGE v29.1	PLINK2	PLINK2	SAIGE v26, v27 & v29

## Sheet: ST2
Supplementary Table 2. CAD association results for 216 previously reported loci. Details of the association summary statistics from the primary CAD meta-analysis for the variant with the smallest previously reported P-value at each of 216 loci reported to be associated with CAD at genome-wide significance (P-value<5x10-8) in the literature. For loci where there was a variant with a smaller P-valu…
Chr	Locus_ID	Locus_start	Locus_end	Locus_size_Mb	Lead_variant_ID	Lead_variant_rsID	Lead_variant_Pvalue	Comment	Locus_strongest_variant	P-value
1	chr1_loc1	1745570	3828659	2.08309	1:2245570_C_G	rs2843152	7.264e-13		same variant	7.264e-13
1	chr1_loc2	27428640	28428640	1	1:27928640_A_G	rs113716316	0.0001531		1:27860771_T_TG	7.799e-06
1	chr1_loc3	37956106	38961319	1.00521	1:38461319_A_C	rs61776719	5.739e-12		same variant	5.739e-12
1	chr1_loc4	54989542	56009585	1.02004	1:55505647_G_T	rs11591147	1.324e-28		same variant	1.324e-28
1	chr1_loc5	56384178	57520650	1.13647	1:56966350_A_G	rs17114046	1.892e-38		1:57016131_A_C	1.733e-38
1	chr1_loc6	109317192	110322166	1.00497	1:109817590_G_T	rs12740374	1.356e-57		same variant	1.356e-57
1	chr1_loc7	113948389	114948389	1	1:114448389_C_T	rs11552449	5.57e-12		1:114173410_A_G	5.102e-13
1	chr1_loc8	115253482	116399071	1.14559	1:115898783_A_C	rs61797063	8.467e-09		1:115902514_C_G	4.276e-09
1	chr1_loc9	150209723	151209723	1	1:150709723_C_T	rs6587520	8.627e-14		1:150572037_A_T	1.043e-14
1	chr1_loc10	151259104	152268048	1.00894	1:151762308_C_G	rs11810571	1.553e-11		same variant	1.553e-11
1	chr1_loc11	153895946	154928283	1.03234	1:154422067_C_T	rs4845625	3.546e-15		1:154419843_A_G	1.87e-15
1	chr1_loc12	168594459	169596118	1.00166	1:169096118_A_G	rs12028817	8.395e-11		1:169314833_A_G	6.845e-12
1	chr1_loc13	200146073	201146073	1	1:200646073_C_T	rs6700559	1.229e-06		1:200655233_A_G	4.717e-08
1	chr1_loc14	201372264	202372264	1	1:201872264_C_T	rs2820315	6.612e-06		1:201825797_T_TTTG	2.962e-07
1	chr1_loc15	209968999	210968999	1	1:210468999_C_T	rs60154123	1.6e-08		same variant	1.6e-08
1	chr1_loc16	218327855	219327855	1	1:218827855_C_T	rs1481345	8.044e-05		1:218833890_A_G	6.526e-05
1	chr1_loc17	222262709	223337939	1.07523	1:222829550_A_G	rs35158675	4.909e-36		1:222828704_C_T	4.874e-36
1	chr1_loc18	230345794	231351428	1.00563	1:230851428_C_G	rs2493135	0.0002037	Identified in East Asians	1:230392725_A_G	4.539e-05
2	chr2_loc1	19442473	20445577	1.0031	2:19942473_A_G	rs16986953	7.114e-20		same variant	7.114e-20
2	chr2_loc2	20742731	22033107	1.29038	2:21286057_C_T	rs515135	3.58e-19		same variant	3.58e-19
2	chr2_loc3	43572576	44581627	1.00905	2:44073881_C_T	rs6544713	1.208e-19		2:44074431_C_T	1.009e-19
2	chr2_loc4	45396437	46396437	1	2:45896437_A_C	rs582384	1.552e-08		same variant	1.552e-08
2	chr2_loc5	62378928	63378928	1	2:62878928_C_G	rs7420881	1.011e-06		2:62875846_A_G	3.422e-07
2	chr2_loc6	64999468	65999468	1	2:65499468_A_G	rs72822411	0.000363	Identified in East Asians	2:65470569_G_T	1.432e-05
2	chr2_loc7	85238374	86309989	1.07161	2:85763520_C_T	rs6743030	8.966e-31		2:85762048_A_T	4.274e-31
2	chr2_loc8	112156652	113156652	1	2:112656652_A_G	rs7604403	3.055e-05		2:112655242_A_G	1.649e-05
2	chr2_loc9	143658418	144658418	1	2:144158418_C_T	rs12469628	5.472e-11		2:144186475_C_T	7.299e-12
2	chr2_loc10	144770592	146340281	1.56969	2:145840281_A_G	rs34372836	2.423e-14		2:145831428_C_T	1.849e-14
2	chr2_loc11	162610536	163610536	1	2:163110536_A_G	rs2111485	2.314e-07		same variant	2.314e-07
2	chr2_loc12	164424573	165457251	1.03268	2:164924573_A_G	rs72874178	1.04e-10		2:164930382_A_T	5.072e-11
2	chr2_loc13	187696469	188696469	1	2:188196469_C_T	rs840616	2.051e-06		2:188242369_A_G	6.305e-08
2	chr2_loc14	203245885	204468973	1.22309	2:203765756_C_T	rs35212307	4.566e-49		2:203877233_C_T	5.105e-50
2	chr2_loc15	215791359	216816487	1.02513	2:216300482_A_T	rs1250259	9.593e-18		2:216299629_C_G	2.373e-18
2	chr2_loc16	218169225	219233965	1.06474	2:218683154_A_G	rs2571445	3.895e-11		same variant	3.895e-11
2	chr2_loc17	226526864	227600698	1.07383	2:227100698_G_T	rs2972146	1.945e-12		2:227062080_A_G	1.123e-12
2	chr2_loc18	229507146	230509317	1.00217	2:230009317_C_T	rs7566501	1.191e-09		2:230012076_A_T	1.009e-09
2	chr2_loc19	233114819	234133460	1.01864	2:233614819_C_T	rs34880628	1.851e-10		2:233645691_A_G	1.01e-10
2	chr2_loc20	235063692	236063692	1	2:235563692_C_T	rs1405130	9.476e-05		2:235587988_G_T	1.935e-05
2	chr2_loc21	237719499	238723955	1.00446	2:238223955_A_G	rs11677932	4.462e-07		same variant	4.462e-07
3	chr3_loc1	14377574	15464637	1.08706	3:14926351_C_T	rs34991912	7.285e-12		same variant	7.285e-12
3	chr3_loc2	46085022	47188562	1.10354	3:46585022_C_T	rs112043140	2.382e-06		3:46880130_C_T	4.123e-08
3	chr3_loc3	47693515	50196797	2.50328	3:49448566_A_C	rs7623687	8.206e-11		3:49162284_C_T	6.228e-11
3	chr3_loc4	52348207	53348207	1	3:52848207_C_T	rs77347777	1.51e-09		same variant	1.51e-09
3	chr3_loc5	69320782	70320782	1	3:69820782_C_T	rs12714757	1.043e-05		3:70120429_T_TATGCGTAG	5.741e-07
3	chr3_loc6	123950081	124975201	1.02512	3:124453022_G_T	rs17843797	1.496e-14		same variant	1.496e-14
3	chr3_loc7	131757961	132757961	1	3:132257961_G_T	rs10512861	0.001039		3:132384989_A_AT	1.558e-05
3	chr3_loc8	135388642	136603267	1.21463	3:135925191_A_T	rs1154988	3.132e-14		3:135880410_A_T	2.461e-15
3	chr3_loc9	137587467	138622122	1.03466	3:138092889_C_T	rs185244	3.218e-19		same variant	3.218e-19
3	chr3_loc10	153237122	154557741	1.32062	3:153839866_C_G	rs12493885	1.11e-12		3:153937753_A_G	4.905e-14
3	chr3_loc11	156352592	157352943	1.00035	3:156852592_C_G	rs4266144	5.6e-09		same variant	5.6e-09
3	chr3_loc12	171615902	172615902	1	3:172115902_A_G	rs12897	1.073e-08		3:172117455_A_AC	3.112e-09
4	chr4_loc1	2949652	3973751	1.0241	4:3473751_C_T	rs11947277	1.536e-06		4:3452345_A_G	8.987e-08
4	chr4_loc2	55816979	56816979	1	4:56316979_C_T	rs11133381	0.009052	Identified in East Asians	4:56182913_C_T	0.0001092
4	chr4_loc3	57265731	58339280	1.07355	4:57822869_A_T	rs17081933	3.228e-11		4:57781754_A_G	1.074e-11
4	chr4_loc4	72920634	73920634	1	4:73420634_A_G	rs13105983	7.272e-06		4:73431560_C_T	2.304e-06
4	chr4_loc5	76916627	77918681	1.00205	4:77416627_A_G	rs12500824	3.152e-09		same variant	3.152e-09
4	chr4_loc6	80681072	81684341	1.00327	4:81181072_A_T	rs10857147	5.131e-14		same variant	5.131e-14
4	chr4_loc7	82087050	83087050	1	4:82587050_A_G	rs11099493	2.443e-10		4:82625720_G_GT	8.196e-13
4	chr4_loc8	95508594	96617371	1.10878	4:96117371_A_T	rs3775058	4.79e-07		4:95512844_A_T	1.511e-07
4	chr4_loc9	120400282	121409501	1.00922	4:120909501_A_C	rs7678555	3.077e-16		same variant	3.077e-16
4	chr4_loc10	146282837	147309998	1.02716	4:146809998_G_T	rs10006310	3.223e-08		4:146784774_A_G	3.135e-09
4	chr4_loc11	147781001	148914651	1.13365	4:148401190_A_G	rs6841581	2.653e-30		same variant	2.653e-30
4	chr4_loc12	155932368	157139888	1.20752	4:156638073_C_G	rs3796587	6.037e-23		same variant	6.037e-23
4	chr4_loc13	169187725	170188000	1.00028	4:169688000_A_C	rs869396	8.86e-12		same variant	8.86e-12
4	chr4_loc14	186192853	187192853	1	4:186692853_C_T	rs7680806	9.215e-08		4:186689375_C_T	6.291e-08
5	chr5_loc1	3511811	4594165	1.08235	5:4011811_C_T	rs10063823	1.109e-05		5:4048803_C_T	5.856e-08
5	chr5_loc2	9046098	10056694	1.0106	5:9552338_A_G	rs17263917	1.449e-15		same variant	1.449e-15
5	chr5_loc3	55360781	56699202	1.33842	5:55860866_G_T	rs3936510	2.601e-13		same variant	2.601e-13
5	chr5_loc4	74119132	75119132	1	5:74619132_C_T	rs13354746	9.295e-07		5:74656539_C_T	1.305e-08
5	chr5_loc5	120861750	121913208	1.05146	5:121361750_A_T	rs113075218	1.199e-09		same variant	1.199e-09
5	chr5_loc6	131167353	132167353	1	5:131667353_A_G	rs273909	4.7e-10		5:131795310_G_T	3.488e-11
5	chr5_loc7	141401900	143016897	1.615	5:142516897_C_T	rs246600	9.586e-11		5:142494165_A_G	6.699e-12
6	chr6_loc1	1116265	2117143	1.00088	6:1617143_C_T	rs9501744	3.309e-11		6:1617327_C_T	3.111e-11
6	chr6_loc2	11274583	13427544	2.15296	6:12903957_A_G	rs9349379	4.02e-114		same variant	4.02e-114
6	chr6_loc3	22083856	23112912	1.02906	6:22612629_A_G	rs6909752	1.669e-11		same variant	1.669e-11
6	chr6_loc4	30489021	32841353	2.35233	6:31881731_A_G	rs685031	6.041e-09		6:31346898_A_G	5.917e-11
6	chr6_loc5	34052797	36115130	2.06233	6:34763982_C_T	rs9469890	9.3e-11		6:34793124_A_G	1.472e-11
6	chr6_loc6	36138636	37138636	1	6:36638636_A_G	rs1321309	3.481e-06		6:36644498_C_T	1.653e-07
6	chr6_loc7	38656410	39683470	1.02706	6:39156410_A_G	rs10947786	5.073e-12		6:39171862_C_T	2.816e-13
6	chr6_loc8	43256863	44548051	1.29119	6:43758873_A_G	rs6905288	5.022e-13		same variant	5.022e-13
6	chr6_loc9	56606712	57660572	1.05386	6:57145562_C_T	rs11752218	4.005e-14		same variant	4.005e-14
6	chr6_loc10	73915868	74915868	1	6:74415868_A_C	rs56171536	0.8854	Identified in East Asians	6:74428459_A_G	1.872e-06
6	chr6_loc11	82112271	83203335	1.09106	6:82612271_A_C	rs4613862	1.584e-11		6:82595959_C_T	5.107e-12
6	chr6_loc12	89814917	90814917	1	6:90314917_A_G	rs9351209	4.433e-06		6:90282748_C_T	3.13e-06
6	chr6_loc13	96560124	97560124	1	6:97060124_A_G	rs9486719	3.424e-09		6:97029871_A_G	1.44e-09
6	chr6_loc14	126217064	127217064	1	6:126717064_A_G	rs1591805	4.132e-09		6:126678331_T_TA	5.134e-10
6	chr6_loc15	133659622	134714525	1.0549	6:134209837_C_T	rs2327429	1.519e-29		6:134202690_C_T	4.466e-30
6	chr6_loc16	149214790	150214790	1	6:149714790_G_T	rs2744427	8.269e-08		6:149740580_A_ACTGT	4.913e-08
6	chr6_loc17	150497401	151752985	1.25558	6:150997401_C_T	rs17080091	2.61e-08		6:151008837_A_T	1.514e-08
6	chr6_loc18	159965291	161678796	1.71351	6:161005610_C_T	rs55730499	8.26e-186		6:161010118_A_G	2.18e-186
7	chr7_loc1	1373756	2437261	1.0635	7:1873756_C_G	rs10268797	1.489e-08		7:1879843_A_G	1.242e-08
7	chr7_loc2	5986067	6986067	1	7:6486067_C_T	rs7797644	2.538e-10		7:6446027_A_G	1.216e-10
7	chr7_loc3	11761911	12920989	1.15908	7:12261911_A_G	rs11509880	3.63e-08		7:12251790_C_G	1.226e-08
7	chr7_loc4	18536775	19552733	1.01596	7:19049388_A_G	rs2107595	3.612e-24		same variant	3.612e-24
7	chr7_loc5	34786471	35786471	1	7:35286471_A_C	rs4723406	3.832e-11		7:35277093_A_C	2.964e-11
7	chr7_loc6	44577978	45577978	1	7:45077978_A_G	rs2107732	1.526e-08		same variant	1.526e-08
7	chr7_loc7	55622058	56622058	1	7:56122058_A_T	rs6593297	2.807e-05		same variant	2.807e-05
7	chr7_loc8	89740585	90740585	1	7:90240585_A_G	rs1859023	0.1682	Identified in African-Americans	7:90634525_G_T	6.524e-05
7	chr7_loc9	106591849	107744545	1.1527	7:107210383_C_T	rs11977187	3.181e-09		7:106941324_C_T	3.717e-10
7	chr7_loc10	116564625	117832914	1.26829	7:117064625_C_T	rs10249651	1.49e-07		7:117100046_G_T	5.507e-10
7	chr7_loc11	129163496	130163496	1	7:129663496_C_T	rs11556924	3.777e-21		same variant	3.777e-21
7	chr7_loc12	139215342	140257136	1.04179	7:139715342_A_G	rs2286200	4.431e-06		7:139760540_T_TCCCTGCTCTC	3.807e-08
7	chr7_loc13	150190176	151190176	1	7:150690176_C_T	rs3918226	4.597e-32		same variant	4.597e-32
8	chr8_loc1	17760355	18786997	1.02664	8:18260355_C_T	rs4646248	1.292e-09		8:18260431_G_T	8.177e-10
8	chr8_loc2	19285656	20440796	1.15514	8:19852310_C_G	rs17411031	1.941e-16		8:19865747_C_T	1.38e-16
8	chr8_loc3	21530065	22533615	1.00355	8:22030065_C_T	rs73225842	1.181e-11		8:22048490_A_G	2.3e-12
8	chr8_loc4	24564984	25564984	1	8:25064984_A_G	rs9693598	1.622e-07		8:25065929_G_T	2.925e-08
8	chr8_loc5	68931711	69931711	1	8:69431711_A_G	rs2380472	0.5755	Identified in East Asians	8:69026411_A_G	0.0004258
8	chr8_loc6	94760225	95760225	1	8:95260225_A_G	rs2623168	1.836e-06		8:95278307_C_G	1.108e-08
8	chr8_loc7	102332405	103356517	1.02411	8:102832405_C_T	rs13255004	1.57e-06		8:102842872_G_T	1.999e-07
8	chr8_loc8	106012481	107065414	1.05293	8:106565414_A_G	rs10093110	4.424e-06		8:106476749_A_G	7.669e-08
8	chr8_loc9	125978450	127000031	1.02158	8:126478450_C_T	rs2001846	6.022e-22		same variant	6.022e-22
9	chr9_loc1	21206571	22625503	1.41893	9:22098619_A_G	rs2891168	4.99e-278		same variant	4.99e-278
9	chr9_loc2	107086238	108086238	1	9:107586238_A_C	rs35093463	8.867e-08		9:107665978_C_G	5.738e-08
9	chr9_loc3	110017794	111030324	1.01253	9:110530324_A_G	rs1967604	4.641e-16		same variant	4.641e-16
9	chr9_loc4	112669775	113669775	1	9:113169775_C_T	rs111245230	5.003e-07		9:113146931_A_C	4.573e-07
9	chr9_loc5	123912948	124920173	1.00723	9:124420173_C_T	rs885150	1.978e-11		same variant	1.978e-11
9	chr9_loc6	135641870	136654867	1.013	9:136154168_C_T	rs579459	1.453e-18		9:136153875_C_T	1.282e-18
10	chr10_loc1	11778021	12803813	1.02579	10:12278021_A_T	rs7090277	7.401e-11		10:12275947_A_G	4.332e-11
10	chr10_loc2	29816072	30835122	1.01905	10:30317073_A_G	rs9337951	1.385e-23		same variant	1.385e-23
10	chr10_loc3	43980811	45277560	1.29675	10:44480811_G_T	rs1870634	5.242e-24		10:44741256_A_G	9.935e-25
10	chr10_loc4	74182633	75182633	1	10:74682633_G_T	rs11000448	2.791e-06		10:74370893_C_T	2.022e-06
10	chr10_loc5	81741930	82777341	1.03541	10:82251514_C_T	rs17680741	2.272e-10		10:82262826_C_T	2.208e-10
10	chr10_loc6	90489109	91505854	1.01675	10:91002927_C_T	rs1412444	3.303e-28		10:91007360_G_T	1.404e-28
10	chr10_loc7	101575479	102575479	1	10:102075479_A_G	rs603424	8.851e-06		same variant	8.851e-06
10	chr10_loc8	104138480	106193644	2.05516	10:104697781_C_T	rs12414777	3.3e-15		10:104776205_C_T	2.761e-15
10	chr10_loc9	122398697	123398697	1	10:122898697_C_T	rs2257129	1.414e-05		same variant	1.414e-05
10	chr10_loc10	123737338	124737612	1.00027	10:124237612_A_G	rs4752700	2.772e-09		10:124230750_G_T	2.472e-10
11	chr11_loc1	1	724845	0.724844	11:224845_C_G	rs73392700	2.259e-06		11:241284_A_G	1.078e-06
11	chr11_loc2	5201074	6201074	1	11:5701074_A_C	rs11601507	4.4e-11		same variant	4.4e-11
11	chr11_loc3	9251196	11245394	1.9942	11:9770318_C_G	rs472109	4.895e-14		11:9762274_C_T	2.976e-14
11	chr11_loc4	12801548	13803085	1.00154	11:13301548_A_T	rs1351525	1.178e-08		11:13295751_A_AT	7.732e-09
11	chr11_loc5	15981950	17016531	1.03458	11:16516531_C_T	rs35885398	8.019e-08		11:16513512_C_T	7.782e-08
11	chr11_loc6	31941377	32941377	1	11:32441377_C_T	rs7115190	9.359e-09		11:32380521_C_T	1.799e-11
11	chr11_loc7	43196917	44219101	1.02218	11:43719101_C_T	rs7928523	4.43e-06		11:43612083_A_G	5.22e-07
11	chr11_loc8	60777698	61777698	1	11:61277698_A_G	rs11230728	0.006451	Identified in East Asians	11:61492039_A_C	7.566e-05
11	chr11_loc9	64849063	65905600	1.05654	11:65405600_G_T	rs2306363	1.463e-11		same variant	1.463e-11
11	chr11_loc10	71911843	73033536	1.12169	11:72533536_C_T	rs11235604	0.2467	Identified in East Asians	11:72854804_A_G	2.871e-05
11	chr11_loc11	74652243	75784334	1.13209	11:75276178_A_C	rs606452	1.534e-14		11:75277628_A_G	1.499e-14
11	chr11_loc12	100110546	101131908	1.02136	11:100610546_C_T	rs604723	1.789e-12		11:100593538_C_G	5.567e-13
11	chr11_loc13	103160567	104173294	1.01273	11:103673294_A_T	rs2839812	1.896e-33		same variant	1.896e-33
11	chr11_loc14	109744360	110744360	1	11:110244360_A_T	rs10488763	1.309e-08		same variant	1.309e-08
11	chr11_loc15	116111733	117163707	1.05197	11:116648917_C_G	rs964184	4.409e-17		same variant	4.409e-17
11	chr11_loc16	118450217	119450217	1	11:118950217_C_G	rs1307145	2.394e-10		11:118949331_C_T	7.603e-11
11	chr11_loc17	119698093	120698093	1	11:120198093_A_G	rs1893261	2.489e-06		11:120363937_C_T	4.585e-08
12	chr12_loc1	6672902	7675872	1.00297	12:7175872_C_T	rs11838267	2.285e-10		12:7178440_T_TATTTA	2.452e-11
12	chr12_loc2	10376573	11376573	1	12:10876573_A_C	rs2607903	0.002801	Identified in East Asians	12:10481976_C_T	5.075e-05
12	chr12_loc3	19720033	20720033	1	12:20220033_C_G	rs10841443	3.852e-14		same variant	3.852e-14
12	chr12_loc4	53996219	55013915	1.0177	12:54513915_C_G	rs11170820	1.326e-16		12:54521594_C_T	5.311e-17
12	chr12_loc5	57027283	58292580	1.2653	12:57792580_C_T	rs11613352	2.627e-07		12:57766392_C_G	1.378e-07
12	chr12_loc6	89508959	90581188	1.07223	12:90008959_A_G	rs2681472	2.458e-18		same variant	2.458e-18
12	chr12_loc7	94855541	96021370	1.16583	12:95507971_A_G	rs11107903	5.285e-18		same variant	5.285e-18
12	chr12_loc8	109398373	110398373	1	12:109898373_A_G	rs11066707	0.003234	Identified in East Asians	12:110394821_C_CA	4.517e-06
12	chr12_loc9	110896249	113317783	2.42153	12:111904371_A_T	rs4766578	2.032e-28		12:111910219_A_G	1.466e-28
12	chr12_loc10	117765441	118765441	1	12:118265441_G_T	rs11830157	0.06929	Identified using recessive model	12:118078022_A_G	7.894e-05
12	chr12_loc11	120916650	121954313	1.03766	12:121416988_A_G	rs2244608	2.354e-20		same variant	2.354e-20
12	chr12_loc12	123927306	125840447	1.91314	12:125315647_A_G	rs7485656	2.655e-22		same variant	2.655e-22
13	chr13_loc1	28473621	29542432	1.06881	13:29009673_A_T	rs2296285	2.68e-12		13:28962686_C_T	1.018e-13
13	chr13_loc2	32558333	33698709	1.14038	13:33125206_A_G	rs7998440	1.835e-08		13:33126074_C_T	1.788e-08
13	chr13_loc3	98359335	99359335	1	13:98859335_A_G	rs9556903	0.00304	Identified in East Asians	13:98879022_C_T	0.0001611
13	chr13_loc4	110318102	111549623	1.23152	13:111049623_C_T	rs9515203	6.485e-28		same variant	6.485e-28
13	chr13_loc5	113131780	114136156	1.00438	13:113636156_C_T	rs9549328	2.999e-08		13:113618496_C_T	2.785e-08
14	chr14_loc1	58294001	59338668	1.04467	14:58838668_A_G	rs1051860	6.8e-05		14:58712914_C_T	2.817e-05
14	chr14_loc2	74946879	76114504	1.16762	14:75446879_C_G	rs10131894	7.594e-13		same variant	7.594e-13
14	chr14_loc3	94338142	95338142	1	14:94838142_G_T	rs112635299	1.978e-10		same variant	1.978e-10
14	chr14_loc4	99611565	100859294	1.24773	14:100111565_A_G	rs12893887	6.183e-23		14:100123487_C_T	1.338e-24
14	chr14_loc5	103400481	104400481	1	14:103900481_A_G	rs35224956	1.201e-06		14:103919097_C_T	4.166e-07
15	chr15_loc1	64524204	65524204	1	15:65024204_A_G	rs6494488	8.13e-07		same variant	8.13e-07
15	chr15_loc2	66941750	67958639	1.01689	15:67455630_C_T	rs56062135	2.27e-22		same variant	2.27e-22
15	chr15_loc3	73723716	74723716	1	15:74223716_C_G	rs28522673	4.201e-06		15:74248388_A_G	1.756e-07
15	chr15_loc4	78468310	79641784	1.17347	15:79141784_C_T	rs7173743	3.257e-44		same variant	3.257e-44
15	chr15_loc5	80877717	81877717	1	15:81377717_A_C	rs1879454	7.251e-10		15:81385552_G_T	2.626e-10
15	chr15_loc6	89065257	90074418	1.00916	15:89565257_A_C	rs1807214	2.347e-13		same variant	2.347e-13
15	chr15_loc7	90916550	91937388	1.02084	15:91428636_A_G	rs7177338	2.966e-33		15:91428589_G_T	2.689e-33
15	chr15_loc8	95646414	96646414	1	15:96146414_A_C	rs17581137	8.319e-09		same variant	8.319e-09
16	chr16_loc1	1084618	2084618	1	16:1584618_C_T	rs2076438	0.0001044	Identified in East Asians	16:1856383_C_T	2.928e-05
16	chr16_loc2	15417838	16417838	1	16:15917838_C_G	rs216158	4.96e-09		16:15909513_A_C	2.54e-09
16	chr16_loc3	56487765	57495236	1.00747	16:56993161_A_G	rs12149545	2.111e-11		16:56987015_C_T	9.746e-12
16	chr16_loc4	71601525	72630815	1.02929	16:72101525_C_G	rs34042070	1.212e-08		16:72052348_A_G	7.835e-09
16	chr16_loc5	74747245	75962055	1.21481	16:75442143_G_T	rs8046696	1.641e-20		same variant	1.641e-20
16	chr16_loc6	81403800	82406423	1.00262	16:81903800_C_T	rs7342694	1.264e-08		16:81907867_G_T	7.762e-09
16	chr16_loc7	82545790	83545790	1	16:83045790_A_G	rs7500448	1.108e-17		same variant	1.108e-17
16	chr16_loc8	86199163	87199163	1	16:86699163_A_G	rs12444314	6.65e-07		16:86699186_A_C	4.358e-08
17	chr17_loc1	1545273	2670216	1.12494	17:2045273_A_G	rs8072532	1.509e-19		17:2068932_A_C	1.291e-19
17	chr17_loc2	17043722	18043722	1	17:17543722_A_G	rs12936587	9.08e-09		17:17726965_C_T	2.917e-10
17	chr17_loc3	27435688	28441886	1.0062	17:27938424_C_T	rs11080107	5.84e-12		same variant	5.84e-12
17	chr17_loc4	29533514	30533514	1	17:30033514_C_T	rs76954792	1.666e-07		same variant	1.666e-07
17	chr17_loc5	39757163	40770238	1.01307	17:40270238_C_G	rs2074164	1.243e-09		17:40270081_A_G	1.839e-10
17	chr17_loc6	44482081	45513271	1.03119	17:45013271_C_T	rs17608766	1.685e-09		same variant	1.685e-09
17	chr17_loc7	46488597	47990102	1.50151	17:47404628_G_T	rs62076439	1.254e-15		17:47417942_G_GA	7.301e-17
17	chr17_loc8	48808707	49808707	1	17:49308707_C_T	rs4794213	1.321e-07		same variant	1.321e-07
17	chr17_loc9	58504233	59742764	1.23853	17:59232365_C_T	rs11655024	3.921e-12		17:59239259_C_T	1.89e-12
17	chr17_loc10	61887091	62908299	1.02121	17:62387091_C_T	rs1867624	5.492e-12		17:62392403_G_T	1.005e-12
17	chr17_loc11	65969400	66969400	1	17:66469400_G_T	rs2952286	2.205e-09		same variant	2.205e-09
17	chr17_loc12	77858945	78858945	1	17:78358945_A_G	rs112735431	1	Identified in East Asians	17:78600677_A_G	1.381e-05
18	chr18_loc1	19498810	20509691	1.01088	18:20009691_C_T	rs9951447	3.501e-10		same variant	3.501e-10
18	chr18_loc2	46016468	47729717	1.71325	18:46516468_A_G	rs7229520	9.494e-11		18:46515916_G_T	2.53e-11
18	chr18_loc3	57338401	58354694	1.01629	18:57846077_C_T	rs663640	1.48e-07		18:57852587_C_T	1.433e-08
19	chr19_loc1	7929323	8929323	1	19:8429323_A_G	rs116843064	3.56e-21		same variant	3.56e-21
19	chr19_loc2	10663601	12026765	1.36316	19:11188153_A_C	rs55791371	4.501e-44		19:11188117_C_T	2.326e-44
19	chr19_loc3	15930677	16930677	1	19:16430677_G_T	rs10420373	0.0002172	Identified in East Asians	19:16436262_C_T	6.538e-08
19	chr19_loc4	17344942	19089943	1.745	19:18589943_C_T	rs11670056	1.756e-20		19:18575193_A_G	1.048e-20
19	chr19_loc5	32382020	33382020	1	19:32882020_A_T	rs12976411	0.1779	Identified using recessive model	19:33365427_C_T	5.976e-05
19	chr19_loc6	41290086	42376468	1.08638	19:41790086_G_GTTATGGTA	rs138120077	7.266e-21		same variant	7.266e-21
19	chr19_loc7	44895619	46870381	1.97476	19:45412079_C_T	rs7412	1.039e-54		same variant	1.039e-54
20	chr20_loc1	32813566	34275200	1.46163	20:33764554_A_G	rs867186	2.708e-09		20:33358499_A_T	9.892e-11
20	chr20_loc2	39322332	40424279	1.10195	20:39924279_A_G	rs6102343	5.179e-09		same variant	5.179e-09
20	chr20_loc3	44086023	45108901	1.02288	20:44608901_A_G	rs8124182	4.461e-12		same variant	4.461e-12
20	chr20_loc4	46933049	47956856	1.02381	20:47456856_C_T	rs56313611	2.215e-09		20:47433150_C_T	1.459e-09
20	chr20_loc5	57193629	58228889	1.03526	20:57714025_C_T	rs260020	2.153e-10		20:57739469_A_T	1.119e-10
20	chr20_loc6	62209274	63209274	1	20:62709274_A_G	rs12625329	1.749e-06		same variant	1.749e-06
21	chr21_loc1	30033076	31040559	1.00748	21:30535302_A_C	rs73193808	1.182e-06		21:30567285_A_C	8.067e-07
21	chr21_loc2	35093827	36155734	1.06191	21:35593827_A_G	rs28451064	1.644e-46		same variant	1.644e-46
22	chr22_loc1	24158858	25216720	1.05786	22:24658858_G_T	rs180803	5.526e-09		22:24677831_G_T	3.486e-09
22	chr22_loc2	30169883	31169883	1	22:30669883_A_G	rs6006426	9.895e-12		same variant	9.895e-12
22	chr22_loc3	40443032	41443032	1	22:40943032_A_G	rs6001960	3.104e-06		22:40947091_G_GA	1.343e-06

## Sheet: ST3
Supplementary Table 3. 241 conditionally independent genome-wide significant associations with CAD. Single variant and joint effect estimates for the 241 conditionally independent associations with CAD that reached genome-wide significance in the primary meta-analysis. Positions are according to GRCh37. Beta estimates are per-allele estimates for the effect allele (EA). Order of the studies in th…
Locus	Nearest_gene	rsID	Markername	Chr	Position	Effect_allele (EA)	Non_effect_allele	EA_freq	Beta	SE	Odds_ratio	LCI	UCI	P-value	Direction	I2	Het_p-value	Studies	Cases	Effective_cases	Total	Meta-analysis	Joint_beta	Joint_SE	Joint_p-value	LD_r	Novel_region	Novel_association	Known_variant_markername	Known_variant_rsID	r2	Conditional p-value
1	SKI	rs2843152	1:2245570_C_G	1	2245570	C	G	0.28	0.0416382	0.00580375	1.04252	1.03073	1.05444	7.264e-13	+++-+-+-+++	16.6	0.286	11	173909	162434	1138550	Cardiogram	0.0422092	0.00580477	3.56e-13	0.0190629	known	known	1:2245570_C_G	rs2843152	1	High r2
2	PRDM16	rs7413494	1:2985885_C_G	1	2985885	C	G	0.6118	-0.0351363	0.00575307	0.965474	0.954648	0.976422	1.013e-09	--????-?-?-	0	0.4878	5	154611	138116	1100510	Cardiogram	-0.0357988	0.00575407	4.92e-10	-0.00195288	known	novel	1:2936815_A_G	rs10909862	0.109	7.16e-08
3	PRDM16	rs2493298	1:3325912_A_C	1	3325912	A	C	0.1404	0.0484602	0.00723367	1.04965	1.03488	1.06464	2.095e-11	+++++++-+++	36.6	0.1064	11	176686	173914	1150900	Cardiogram	0.0483015	0.00723383	2.44e-11	0	known	known	1:3325912_A_C	rs2493298	1	High r2
4	KDF1	rs79598313	1:27284913_C_T	1	27284913	T	C	0.0237	0.0950916	0.0172605	1.09976	1.06318	1.1376	3.604e-08	+++??++?+++	20.5	0.2669	8	170977	166290	1138220	Cardiogram	0.0950916	0.0172607	3.61e-08	0	novel	novel				novel_region
5	FHL3	rs61776719	1:38461319_A_C	1	38461319	A	C	0.5403	0.0356559	0.00517803	1.0363	1.02584	1.04687	5.739e-12	+++++-+-+-+	16	0.2916	11	178954	159719	1157270	Cardiogram	0.0356559	0.00517814	5.74e-12	0	known	known	1:38461319_A_C	rs61776719	1	High r2
6	BSND	rs34232196	1:55489542_C_T	1	55489542	T	C	0.24	-0.053319	0.00583732	0.948078	0.937292	0.958987	6.592e-20	-------+---	8.3	0.3653	11	181521	174619	1165620	Cardiogram	-0.0416999	0.00591707	1.82e-12	0.17257	known	known	1:55489542_C_T	rs34232196	1	High r2
6	PCSK9	rs11591147	1:55505647_G_T	1	55505647	T	G	0.0154	-0.251338	0.0226529	0.77776	0.743983	0.81307	1.324e-28	--??????---	0	0.9543	5	137383	135674	993122	Exome	-0.23108	0.0229341	7.07e-24	-0.00606064	known	known	1:55505647_G_T	rs11591147	1	High r2
6	PCSK9	rs472495	1:55521313_G_T	1	55521313	T	G	0.6329	0.0377989	0.00520243	1.03852	1.02799	1.04917	3.713e-13	+++-+++-+++	32.6	0.138	11	180006	176750	1159000	Cardiogram	0.0349087	0.00521078	2.09e-11	0.00822937	known	novel	1:55489542_C_T	rs34232196	0.009	1.48e-10
7	PPAP2B	rs11206803	1:56877509_C_T	1	56877509	T	C	0.4712	0.0366545	0.00489533	1.03733	1.02743	1.04734	7.012e-14	++++-++++++	0	0.896	11	181521	180717	1165560	Cardiogram	0.0392048	0.0048987	1.21e-15	-0.0295468	known	known	1:56884178_A_G	rs2184103	0.25921	3.56e-07
7	PPAP2B	rs56170783	1:57016131_A_C	1	57016131	A	C	0.915	0.115266	0.00888484	1.12217	1.1028	1.14189	1.733e-38	+++++++++++	0	0.9219	11	181289	178794	1164740	Cardiogram	0.116884	0.00888997	1.75e-39	0.00475031	known	known	1:56986978_G_T	rs72664335	0.995334	High r2
8	LOC100131060	rs71646019	1:59433354_C_T	1	59433354	T	C	0.2076	0.0377502	0.00609952	1.03847	1.02613	1.05096	6.053e-10	+++++++++++	0	0.6968	11	179723	177041	1161050	Cardiogram	0.0376321	0.00609991	6.86e-10	0	novel	novel				novel_region
9	CELSR2	rs12740374	1:109817590_G_T	1	109817590	T	G	0.2164	-0.0954833	0.00596909	0.908934	0.898362	0.91963	1.356e-57	-------+---	47.4	0.04032	11	180512	180194	1160630	Cardiogram	-0.0953761	0.00596974	1.86e-57	-0.0016264	known	known	1:109817590_G_T	rs12740374	1	High r2
10	MAGI3	rs1230666	1:114173410_A_G	1	114173410	A	G	0.1521	0.0521081	0.00721464	1.05349	1.0387	1.06849	5.102e-13	++++-++++++	22.8	0.2263	11	177965	171366	1155780	Cardiogram	0.0518022	0.00721486	6.97e-13	-0.00330982	known	known	1:114448389_C_T	rs11552449	0.436431	0.00234
11	NGF	rs61797068	1:115902514_C_G	1	115902514	C	G	0.1581	-0.0403845	0.0068761	0.96042	0.947563	0.973451	4.276e-09	----+--+--?	0	0.7989	10	163402	162003	1137980	Cardiogram	-0.0400957	0.00687624	5.51e-09	0	known	known	1:115898783_A_C	rs61797063	0.988457	High r2
12	OTUD7B	rs67807996	1:149995265_A_G	1	149995265	A	G	0.3799	0.0400283	0.00562743	1.04084	1.02942	1.05238	1.135e-12	+++-?-+++++	24.9	0.2145	10	169087	142577	1141670	Cardiogram	0.0353887	0.00566603	4.22e-10	0.129197	novel	novel				novel_region
12	MCL1	rs11585169	1:150572037_A_T	1	150572037	A	T	0.5525	0.03846	0.00497288	1.03921	1.02913	1.04939	1.043e-14	++++-++-+++	0	0.7128	11	181522	179259	1165540	Cardiogram	0.0345733	0.00500708	5.02e-12	0.00643736	known	known	1:150709723_C_T	rs6587520	0.735527	0.226
13	IL6R	rs6686750	1:154419843_A_G	1	154419843	A	G	0.4253	0.0393494	0.0049498	1.04013	1.03009	1.05027	1.87e-15	+++++++++-+	0	0.8036	11	181522	180489	1165550	Cardiogram	0.039068	0.00495003	2.96e-15	0	known	known	1:154422067_C_T	rs4845625	0.994715	High r2
14	NME7	rs61806987	1:169314833_A_G	1	169314833	A	G	0.5755	0.0345212	0.00503163	1.03512	1.02497	1.04538	6.845e-12	++++-++++++	13.3	0.3177	11	181522	180326	1165560	Cardiogram	0.0345212	0.00503173	6.85e-12	0	known	known	1:169094459_C_T	rs1892094	0.643906	0.0832
15	HHAT	rs60154123	1:210468999_C_T	1	210468999	T	C	0.153	0.0389574	0.00689457	1.03973	1.02577	1.05387	1.6e-08	++++++-++++	29.3	0.1668	11	179194	176293	1162140	Cardiogram	0.0389574	0.00689466	1.6e-08	0	known	known	1:210468999_C_T	rs60154123	1	High r2
16	MIA3	rs17163363	1:222828704_C_T	1	222828704	T	C	0.6948	0.0692391	0.00552417	1.07169	1.06015	1.08336	4.874e-36	+++++++++++	0	0.4901	11	169074	168660	1112020	Cardiogram	0.0692391	0.00552457	4.93e-36	0	known	known	1:222829550_A_G	rs35158675	0.998664	High r2
17	FLJ12334	rs16986953	2:19942473_A_G	2	19942473	A	G	0.0836	0.0823924	0.00902841	1.08588	1.06684	1.10527	7.114e-20	+++++++++++	15.8	0.2932	11	181522	177765	1165680	Cardiogram	0.0828637	0.00902889	4.41e-20	0.00599968	known	known	2:19942473_A_G	rs16986953	1	High r2
18	APOB	rs515135	2:21286057_C_T	2	21286057	T	C	0.1853	-0.0581098	0.00649328	0.943546	0.931614	0.955631	3.58e-19	---+-------	0	0.761	11	181522	181097	1165510	Cardiogram	-0.0584554	0.00649364	2.22e-19	0	known	known	2:21286057_C_T	rs515135	1	High r2
19	ABCG8	rs4245791	2:44074431_C_T	2	44074431	T	C	0.6893	-0.0487069	0.00535952	0.95246	0.942507	0.962518	1.009e-19	----+------	33	0.1348	11	180952	180795	1163880	Cardiogram	-0.0427973	0.00542629	3.09e-15	-0.157418	known	known	2:44073881_C_T	rs6544713	0.985693	High r2
19	ABCG8	rs76866386	2:44075483_C_T	2	44075483	T	C	0.938	0.0794126	0.0103386	1.08265	1.06093	1.10481	1.576e-14	++++-++++--	58.6	0.007181	11	181522	180047	1165680	Cardiogram	0.0663045	0.0104654	2.36e-10	0.00551586	known	known	2:44081627_G_T	rs4076834	0.92599	High r2
20	PRKCE	rs582384	2:45896437_A_C	2	45896437	A	C	0.5344	0.0284283	0.00502647	1.02884	1.01875	1.03902	1.552e-08	++++?+++--+	59.1	0.008924	10	179882	172430	1162710	Cardiogram	0.0274537	0.00502754	4.74e-08	0	known	known	2:45896437_A_C	rs582384	1	High r2
21	MIR4432	rs243071	2:60619028_A_G	2	60619028	A	G	0.4459	0.0285154	0.00512562	1.02893	1.01864	1.03931	2.647e-08	++?++++-+++	0	0.6021	10	168351	167896	1136550	Cardiogram	0.0285154	0.00512569	2.65e-08	0	novel	novel				novel_region
22	PARTICL	rs10176176	2:85762048_A_T	2	85762048	A	T	0.5188	-0.0573399	0.00494443	0.944273	0.935166	0.953469	4.274e-31	-----------	52.1	0.02212	11	178731	176986	1159020	Cardiogram	-0.0573399	0.00494471	4.31e-31	0	known	known	2:85763520_C_T	rs6743030	0.950506	High r2
23	SAP130	rs114192718	2:128785663_C_T	2	128785663	T	C	0.0771	0.0544385	0.00977756	1.05595	1.0359	1.07638	2.581e-08	++-++++-++-	27.2	0.1854	11	176982	157795	1151670	Cardiogram	0.0544385	0.0097777	2.58e-08	0	novel	novel				novel_region
24	ARHGAP15	rs4662330	2:144186475_C_T	2	144186475	T	C	0.8393	0.0463305	0.00676192	1.04742	1.03363	1.06139	7.299e-12	+++-+++++++	42	0.06915	11	178731	176823	1159080	Cardiogram	0.0444098	0.00676532	5.23e-11	0.000451755	known	known	2:144158418_C_T	rs12469628	0.946943	High r2
25	ZEB2	rs6740731	2:145270592_A_G	2	145270592	A	G	0.1713	0.0426373	0.00667396	1.04356	1.03	1.0573	1.674e-10	+++++-+++++	30.4	0.1569	11	178225	176386	1157570	Cardiogram	0.0414799	0.00667722	5.23e-10	0.0301918	known	known	2:145270592_A_G	rs6740731	1	High r2
25	TEX41	rs10928241	2:145831428_C_T	2	145831428	T	C	0.2924	0.0414323	0.00540841	1.0423	1.03131	1.05341	1.849e-14	++++++++++-	0	0.7025	11	178731	178509	1159080	Cardiogram	0.0390076	0.00541355	5.78e-13	-0.0162057	known	known	2:145839655_G_T	rs7604735	0.98683	High r2
26	ACVR2A	rs35611688	2:148377860_C_T	2	148377860	T	C	0.66	-0.0297011	0.00524993	0.970736	0.960798	0.980776	1.537e-08	---------+-	0	0.5545	11	176932	175761	1154460	Cardiogram	-0.0287996	0.00525148	4.16e-08	0	novel	novel				novel_region
27	FIGN	rs10930115	2:164930382_A_T	2	164930382	A	T	0.7925	0.0404149	0.00615255	1.04124	1.02876	1.05388	5.072e-11	++++-++++++	0	0.792	11	178731	173780	1159090	Cardiogram	0.0404149	0.00615267	5.08e-11	0	known	known	2:164945044_C_G	rs12619842	0.775702	0.754
28	NBEAL1	rs148812085	2:203877233_C_T	2	203877233	T	C	0.1206	0.113815	0.0076536	1.12054	1.10386	1.13748	5.105e-50	+++?+++++++	36.3	0.1178	10	176106	176014	1154250	Cardiogram	0.113815	0.00765433	5.21e-50	0	known	known	2:203893999_A_C	rs115654617	0.999868	High r2
29	FN1	rs1250247	2:216299629_C_G	2	216299629	C	G	0.2902	0.0481121	0.00550609	1.04929	1.03803	1.06067	2.373e-18	+++++++-+++	0	0.9499	11	178731	177311	1158970	Cardiogram	0.0484002	0.00550644	1.5e-18	-0.00787479	known	known	2:216300482_A_T	rs1250259	0.92441	High r2
30	TNS1	rs2161967	2:218680529_G_T	2	218680529	T	G	0.4387	0.0328411	0.00503455	1.03339	1.02324	1.04363	6.885e-11	+++++++++++	0	0.6732	11	178730	174681	1159010	Cardiogram	0.0337436	0.00503539	2.07e-11	0.0155136	known	known	2:218680529_G_T	rs2161967	1	High r2
31	LOC646736	rs952227	2:227062080_A_G	2	227062080	A	G	0.3439	-0.0373256	0.00524643	0.963362	0.953507	0.97332	1.123e-12	-----+-+---	0	0.8072	11	178731	178139	1158980	Cardiogram	-0.0377142	0.00524745	6.62e-13	0.00507284	known	known	2:227068080_A_C	rs2943634	0.994504	High r2
32	PID1	rs4140748	2:230005505_A_G	2	230005505	A	G	0.6022	0.0305669	0.00503242	1.03104	1.02092	1.04126	1.248e-09	+++++-+++++	8.3	0.3654	11	178731	177970	1159040	Cardiogram	0.0309125	0.00503262	8.13e-10	-0.00504425	known	known	2:230009317_C_T	rs7566501	0.971812	High r2
33	GIGYF2	rs283485	2:233645691_A_G	2	233645691	A	G	0.343	0.0337101	0.00521394	1.03428	1.02377	1.04491	1.01e-10	++++-+++-++	0	0.5099	11	178731	177291	1159080	Cardiogram	0.0335201	0.00521432	1.29e-10	0	known	known	2:233614819_C_T	rs34880628	0.993222	High r2
34	FGD5	rs34991912	3:14926351_C_T	3	14926351	T	C	0.4334	0.0340881	0.00497496	1.03468	1.02464	1.04481	7.285e-12	+++--+++-++	22.3	0.2309	11	181522	178187	1165530	Cardiogram	0.0340881	0.00497505	7.29e-12	0	known	known	3:14926351_C_T	rs34991912	1	High r2
35	LAMB2	rs34759087	3:49162284_C_T	3	49162284	T	C	0.1129	-0.0534128	0.00816941	0.947989	0.93293	0.96329	6.228e-11	--?----+---	23.9	0.2232	10	167310	160044	1130990	Cardiogram	-0.0495939	0.00819892	1.46e-09	0.0858577	known	known	3:49130378_C_T	rs73082363	0.993213	High r2
36	ITIH4	rs77347777	3:52848207_C_T	3	52848207	T	C	0.1089	-0.0509416	0.00842951	0.950334	0.934762	0.966166	1.51e-09	-------+-+-	0	0.6396	11	180006	156607	1159130	Cardiogram	-0.0466158	0.00845993	3.58e-08	0	known	known	3:52848207_C_T	rs77347777	1	High r2
37	UMPS	rs17843797	3:124453022_G_T	3	124453022	T	G	0.8769	-0.058788	0.00764686	0.942907	0.92888	0.957145	1.496e-14	--?-------+	4.3	0.4008	10	170924	170367	1142310	Cardiogram	-0.058788	0.00764706	1.5e-14	0	known	known	3:124453022_G_T	rs17843797	1	High r2
38	PPP2R3A	rs34330586	3:135800409_A_T	3	135800409	A	T	0.7708	0.0465945	0.00591915	1.0477	1.03561	1.05992	3.495e-15	++++-++++++	21.9	0.2347	11	181522	176196	1165640	Cardiogram	0.0467859	0.00591935	2.7e-15	-0.00366094	known	known	3:135925191_A_T	rs1154988	0.957907	High r2
39	MRAS	rs185244	3:138092889_C_T	3	138092889	T	C	0.1617	0.0595056	0.00664051	1.06131	1.04759	1.07522	3.218e-19	+++++++++-+	17.6	0.2757	11	181522	181059	1165660	Cardiogram	0.0596944	0.00664078	2.49e-19	0	known	known	3:138092889_C_T	rs185244	1	High r2
40	ARHGEF26	rs357494	3:153937753_A_G	3	153937753	A	G	0.8694	0.0569557	0.00755939	1.05861	1.04304	1.07441	4.905e-14	+++++-+++++	0	0.8848	11	177675	176324	1153260	Cardiogram	0.0562278	0.00756067	1.03e-13	-0.0176695	known	known	3:153839866_C_G	rs12493885	0.912708	High r2
41	LOC339894	rs4266144	3:156852592_C_G	3	156852592	C	G	0.6845	-0.0310358	0.00532504	0.969441	0.959375	0.979612	5.6e-09	-----------	17.1	0.2811	11	181522	179526	1165630	Cardiogram	-0.030367	0.00532587	1.19e-08	0	known	known	3:156852592_C_G	rs4266144	1	High r2
42	FNDC3B	rs34229028	3:172117455_A_AC	3	172117455	A	AC	0.6074	-0.0341973	0.00577112	0.966381	0.955511	0.977374	3.112e-09	--????-???+	71.9	0.0136	4	150973	143994	1042980	Cardiogram	-0.0341973	0.00577122	3.11e-09	0	known	known	3:172115902_A_G	rs12897	0.972209	High r2
43	LNX1	rs17083333	4:54572066_G_T	4	54572066	T	G	0.3117	-0.0302597	0.00531316	0.970194	0.960143	0.98035	1.232e-08	----+--+---	0	0.955	11	179722	178813	1161050	Cardiogram	-0.0305009	0.00531335	9.44e-09	-0.00678257	novel	novel				novel_region
44	REST	rs781663	4:57781754_A_G	4	57781754	A	G	0.8011	-0.042787	0.00629573	0.958115	0.946365	0.970011	1.074e-11	--?--------	37.8	0.1067	10	171156	170834	1143200	Cardiogram	-0.0430271	0.00629599	8.26e-12	0	known	known	4:57779567_A_G	rs781658	0.998428	High r2
45	SHROOM3	rs12500824	4:77416627_A_G	4	77416627	A	G	0.3548	0.0302666	0.00510959	1.03073	1.02046	1.0411	3.152e-09	+++++++++++	0	0.6489	11	181521	180689	1165530	Cardiogram	0.0300329	0.00511002	4.17e-09	0.00438753	known	known	4:77416627_A_G	rs12500824	1	High r2
46	FGF5	rs10857147	4:81181072_A_T	4	81181072	A	T	0.7071	-0.0413434	0.00549156	0.9595	0.949227	0.969883	5.131e-14	--+--------	2.3	0.42	11	179721	171675	1161030	Cardiogram	-0.0411941	0.0054919	6.34e-14	0.00801592	known	known	4:81181072_A_T	rs10857147	1	High r2
47	RASGEF1B	rs36002015	4:82625720_G_GT	4	82625720	G	GT	0.3207	-0.0411557	0.00574973	0.95968	0.948925	0.970556	8.196e-13	--????-?-?-	0	0.462	5	159188	152128	1110880	Cardiogram	-0.0404588	0.0057504	1.98e-12	0	known	known	4:82587050_A_G	rs11099493	0.881261	0.074
48	MAD2L1	rs7678555	4:120909501_A_C	4	120909501	A	C	0.7118	-0.0445256	0.0054497	0.956451	0.946289	0.966722	3.077e-16	-------+---	27.6	0.1816	11	181521	177564	1165600	Cardiogram	-0.0445256	0.00544986	3.08e-16	0	known	known	4:120909501_A_C	rs7678555	1	High r2
49	ZNF827	rs13124853	4:146784774_A_G	4	146784774	A	G	0.5309	0.0293922	0.00496125	1.02983	1.01986	1.03989	3.135e-09	++-+++++++-	3.5	0.4094	11	178108	176116	1159040	Cardiogram	0.0308821	0.00496375	4.92e-10	-0.0297787	known	known	4:146809998_G_T	rs10006310	0.941095	High r2
50	EDNRA	rs13120678	4:148273397_A_G	4	148273397	A	G	0.7504	0.0458122	0.00582074	1.04688	1.035	1.05889	3.532e-15	++++--+-+++	0	0.8585	11	179907	177487	1163530	Cardiogram	0.0619578	0.00591586	1.15e-25	-0.17847	known	known	4:148290818_A_G	rs6810798	0.743883	0.014
50	EDNRA	rs6841581	4:148401190_A_G	4	148401190	A	G	0.1477	0.0784467	0.0068575	1.08161	1.06717	1.09624	2.653e-30	+++++++++++	12.2	0.3278	11	179906	179629	1163680	Cardiogram	0.0904931	0.00696528	1.36e-38	-0.00488378	known	known	4:148401190_A_G	rs6841581	1	High r2
51	MAP9	rs7440763	4:156433520_G_T	4	156433520	T	G	0.8738	-0.0596496	0.00760668	0.942095	0.928153	0.956246	4.444e-15	---+-------	0	0.8654	11	181288	180785	1164580	Cardiogram	-0.065262	0.00762312	1.12e-17	0.0647747	known	known	4:156432368_A_C	rs2880099	0.998804	High r2
51	GUCY1A3	rs3796587	4:156638073_C_G	4	156638073	C	G	0.8129	0.0635659	0.00644505	1.06563	1.05225	1.07918	6.037e-23	++?++++++++	45.2	0.05836	10	170922	170856	1142260	Cardiogram	0.0676094	0.00646003	1.24e-25	0	known	known	4:156638073_C_G	rs3796587	1	High r2
52	PALLD	rs869396	4:169688000_A_C	4	169688000	A	C	0.4796	-0.0336515	0.00493141	0.966908	0.957608	0.976299	8.86e-12	---+-------	26.3	0.1932	11	181470	177820	1165480	Cardiogram	-0.0336515	0.00493151	8.87e-12	0	known	known	4:169688000_A_C	rs869396	1	High r2
53	SNORD123	rs17263917	5:9552338_A_G	5	9552338	A	G	0.1501	-0.0557433	0.00698435	0.945782	0.932923	0.958818	1.449e-15	--+--------	5.2	0.3934	11	177675	176507	1153410	Cardiogram	-0.0557433	0.00698454	1.45e-15	0	known	known	5:9552338_A_G	rs17263917	1	High r2
54	ITGA1	rs4074793	5:52193125_A_G	5	52193125	A	G	0.923	-0.0526635	0.00932099	0.948699	0.931525	0.96619	1.605e-08	----+------	0	0.7845	11	181289	180697	1164760	Cardiogram	-0.0533759	0.00932143	1.03e-08	-0.00567022	novel	novel				novel_region
55	ANKRD55	rs62362364	5:55441571_C_G	5	55441571	C	G	0.2084	-0.0375696	0.00633044	0.963127	0.951251	0.975152	2.943e-09	-----------	8.7	0.361	11	180914	162325	1163800	Cardiogram	-0.0367729	0.00633213	6.35e-09	-0.0227883	known	novel	5:55860866_G_T	rs3936510	0.005	9.46e-09
56	MAP3K1	rs3936510	5:55860866_G_T	5	55860866	T	G	0.1866	0.0461088	0.00630453	1.04719	1.03433	1.06021	2.601e-13	+++++++++++	0	0.7934	11	181522	179988	1165670	Cardiogram	0.0455345	0.00630628	5.18e-13	0	known	known	5:55860866_G_T	rs3936510	1	High r2
57	HMGCR	rs12916	5:74656539_C_T	5	74656539	T	C	0.5925	-0.0284203	0.0049988	0.97198	0.962503	0.98155	1.305e-08	---+-----+-	0	0.4589	11	179423	179187	1160780	Cardiogram	-0.0284203	0.00499887	1.31e-08	0	known	known	5:74619132_C_T	rs13354746	0.408653	0.0106
58	FER	rs112949822	5:108085190_A_G	5	108085190	A	G	0.0831	-0.0545968	0.00896788	0.946867	0.930369	0.963657	1.143e-09	---+---+---	0	0.9165	11	177675	176148	1153430	Cardiogram	-0.0545968	0.00896802	1.14e-09	0	novel	novel				novel_region
59	DMXL1	rs13169691	5:118448279_C_T	5	118448279	T	C	0.1509	0.0400231	0.00718789	1.04083	1.02627	1.0556	2.575e-08	++?-+++++++	41.2	0.08316	10	168825	164112	1137510	Cardiogram	0.0406889	0.00718874	1.51e-08	-0.000496209	novel	novel				novel_region
60	SRFBP1	rs4345341	5:121278751_A_T	5	121278751	A	T	0.1824	0.0377761	0.00641397	1.0385	1.02553	1.05164	3.87e-09	+++++++++++	0	0.556	11	177779	177133	1158690	Cardiogram	0.0377549	0.00641407	3.95e-09	-0.00097321	known	known	5:121361750_A_T	rs113075218	0.928907	High r2
61	FBN2	rs6883598	5:127926190_A_C	5	127926190	A	C	0.7345	-0.0341347	0.00558342	0.966441	0.955923	0.977076	9.742e-10	-----------	0	0.976	11	181519	180929	1165640	Cardiogram	-0.0346738	0.00558412	5.32e-10	-0.00305749	novel	novel				novel_region
62	IRF-AS1	rs10477741	5:131795310_G_T	5	131795310	T	G	0.8674	-0.0482021	0.00727651	0.952941	0.939447	0.966629	3.488e-11	----++-+---	0	0.4961	11	179674	176046	1162720	Cardiogram	-0.0483401	0.00727668	3.07e-11	0	known	known	5:131667353_A_G	rs273909	0.688117	0.125
63	FGF1	rs249760	5:141915692_C_T	5	141915692	T	C	0.2438	0.0319326	0.00581805	1.03245	1.02074	1.04429	4.053e-08	+++++++++++	38.3	0.09389	11	179907	176697	1163630	Cardiogram	0.0335208	0.00582245	8.55e-09	0.040108	known	known	5:141901900_C_T	rs7703260	0.54306	0.119
64	ARHGAP26	rs3776307	5:142494165_A_G	5	142494165	A	G	0.5486	-0.0358723	0.0052262	0.964763	0.954932	0.974697	6.699e-12	--?-----+--	0	0.5627	10	169541	160134	1141150	Cardiogram	-0.0370323	0.0052302	1.44e-12	0	known	known	5:142516897_C_T	rs246600	0.505071	0.011
65	FOXC1	rs72836800	6:1617327_C_T	6	1617327	T	C	0.8734	0.0506857	0.007632	1.05199	1.03637	1.06785	3.111e-11	+++++++-+++	0	0.8481	11	179773	171486	1158200	Cardiogram	0.0506857	0.00763215	3.11e-11	0	known	known	6:1616265_A_G	rs62390615	0.996179	High r2
66	PHACTR1	rs9349379	6:12903957_A_G	6	12903957	A	G	0.5861	-0.113831	0.00501354	0.892409	0.883682	0.901221	4.02e-114	-----------	68.3	0.0004785	11	181017	180402	1164050	Cardiogram	-0.113955	0.00501468	2.58e-114	0.00359536	known	known	6:12903957_A_G	rs9349379	1	High r2
67	HDGFL1	rs6909752	6:22612629_A_G	6	22612629	A	G	0.3472	0.034941	0.00518996	1.03556	1.02508	1.04615	1.669e-11	++++++++++-	0	0.6366	11	178108	176726	1159060	Cardiogram	0.0355656	0.00519018	7.26e-12	0.00626252	known	known	6:22612629_A_G	rs6909752	1	High r2
68	MICA	rs9266631	6:31346898_A_G	6	31346898	A	G	0.2065	-0.0428605	0.00654775	0.958045	0.945828	0.970419	5.917e-11	----?+-----	60.3	0.007002	10	167237	163097	1103440	Cardiogram	-0.0425975	0.0065488	7.79e-11	-0.0161459	known	known	6:31888367_C_T	rs3130683	0.305151	0.000242
69	UHRF1BP1	rs9469899	6:34793124_A_G	6	34793124	A	G	0.3576	0.0349187	0.00517268	1.03554	1.02509	1.04609	1.472e-11	+++++++++++	0	0.8923	11	178717	174645	1159890	Cardiogram	0.0347452	0.0051749	1.89e-11	-0.0174864	known	known	6:34763982_C_T	rs9469890	0.306815	0.00645
70	KCNK5	rs733701	6:39171862_C_T	6	39171862	T	C	0.2542	0.0426522	0.00584044	1.04357	1.0317	1.05559	2.816e-13	++?++++++-+	0	0.648	10	169125	167892	1137700	Cardiogram	0.0437605	0.00584205	6.86e-14	0.0142984	known	known	6:39183470_C_T	rs10456100	0.871354	0.079
71	PTK7	rs1034246	6:43068370_G_T	6	43068370	T	G	0.2625	-0.0350842	0.00567657	0.965524	0.954841	0.976327	6.389e-10	----+-----+	0	0.5506	11	180783	178118	1163160	Cardiogram	-0.0361699	0.00567995	1.92e-10	0.0267052	novel	novel				novel_region
72	VEGFA	rs6905288	6:43758873_A_G	6	43758873	A	G	0.571	0.0365335	0.00505675	1.03721	1.02698	1.04754	5.022e-13	++++-++++++	18	0.2722	11	181518	180232	1165540	Cardiogram	0.0374175	0.00505877	1.4e-13	0	known	known	6:43758873_A_G	rs6905288	1	High r2
73	PRIM2	rs11752218	6:57145562_C_T	6	57145562	T	C	0.0669	0.0748681	0.00990212	1.07774	1.05703	1.09886	4.005e-14	+++++++++++	12	0.3304	11	181289	180588	1164760	Cardiogram	0.0748681	0.00990235	4.01e-14	0	known	known	6:57145562_C_T	rs11752218	1	High r2
74	FAM46A	rs9361867	6:82595959_C_T	6	82595959	T	C	0.4577	-0.035459	0.00513708	0.965162	0.955493	0.974929	5.107e-12	--?--+-+---	0	0.4718	10	169358	168457	1138570	Cardiogram	-0.035459	0.00513719	5.11e-12	0	known	known	6:82612271_A_C	rs4613862	0.965531	High r2
75	FHL5	rs2983896	6:97029871_A_G	6	97029871	A	G	0.22	-0.0358104	0.00591816	0.964823	0.953696	0.97608	1.44e-09	--------+--	17.7	0.2747	11	181522	180308	1165630	Cardiogram	-0.0358104	0.00591825	1.44e-09	0	known	known	6:97060124_A_G	rs9486719	0.796754	0.413
76	CENPW	rs35510806	6:126678331_T_TA	6	126678331	T	TA	0.5194	0.0332728	0.00535365	1.03383	1.02304	1.04474	5.134e-10	++????+?+?+	62	0.03254	5	159190	157864	1110840	Cardiogram	0.0331221	0.00535396	6.15e-10	0.00255897	known	known	6:126717064_A_G	rs1591805	0.909688	High r2
77	TARID	rs6919211	6:133999868_C_G	6	133999868	C	G	0.8159	-0.0361315	0.00630498	0.964513	0.952668	0.976507	1.001e-08	---+----+--	0	0.4453	11	181522	179783	1165650	Cardiogram	-0.0387103	0.00630774	8.41e-10	0.0202303	known	novel	6:134214227_A_G	rs2327433	0.023	8.68e-08
77	TCF21	rs2327426	6:134202690_C_T	6	134202690	T	C	0.6976	0.060705	0.00532768	1.06259	1.05155	1.07374	4.466e-30	+++++++-+++	34.9	0.1194	11	181522	180238	1165620	Cardiogram	0.0629877	0.00533457	3.57e-32	-0.0451101	known	known	6:134173151_A_G	rs12202017	0.933152	High r2
78	SLC2A12	rs2492304	6:134378151_A_T	6	134378151	A	T	0.4893	0.0353027	0.00495663	1.03593	1.02592	1.04605	1.061e-12	+++++++++-+	24.4	0.2109	11	181493	177979	1165510	Cardiogram	0.0386782	0.00496281	6.51e-15	0	known	novel	6:161017363_A_G	rs73596816	0.007	1.29e-14
79	PLEKHG1	rs17080093	6:150997440_C_T	6	150997440	T	C	0.0782	-0.0506506	0.00907565	0.950611	0.933851	0.967672	2.392e-08	---+---+-+-	0	0.5414	11	181521	181481	1165670	Cardiogram	-0.0521438	0.00907857	9.27e-09	-0.0322774	known	known	6:150997401_C_T	rs17080091	0.993223	High r2
80	SLC22A1	rs6932293	6:160535878_C_T	6	160535878	T	C	0.9728	-0.26228	0.0204971	0.769295	0.739002	0.800831	1.727e-37	---??--?---	68.9	0.002069	8	177156	172854	1157470	Cardiogram	-0.140431	0.0215742	7.55e-11	0.00946262	known	novel	6:160961137_C_T	rs3798220	0.194	7.2e-06
80	SLC22A2	rs56195640	6:160720747_A_G	6	160720747	A	G	0.1167	0.0914808	0.0144705	1.0958	1.06515	1.12732	2.584e-10	+????++?-++	0	0.4274	6	105824	84044.2	945369	Cardiogram	0.0821543	0.0144783	1.39e-08	-0.0521264	known	novel	6:160681393_A_G	rs3127573	0.012	2.06e-08
80	LPA	rs10455872	6:161010118_A_G	6	161010118	A	G	0.9321	-0.303958	0.0104392	0.737892	0.722947	0.753145	2.18e-186	----?--?---	43.4	0.07848	9	172100	159825	1142270	Cardiogram	-0.322888	0.0105638	3.5e-205	0.0571692	known	known	6:161005610_C_T	rs55730499	0.986124	High r2
80	LPA	rs73596816	6:161017363_A_G	6	161017363	A	G	0.0335	0.106121	0.0145946	1.11196	1.0806	1.14422	3.563e-13	+++??++?+++	35.8	0.1431	8	172718	148038	1146420	Cardiogram	0.149167	0.0146626	2.61e-24	0.00579897	known	known	6:161017363_A_G	rs73596816	1	High r2
80	LPA	rs79018195	6:161024291_C_T	6	161024291	T	C	0.9914	-0.345182	0.0583865	0.708092	0.631524	0.793943	3.38e-09	--?????????	0	0.3908	2	80282.1	65711.2	627773	Cardiogram	-0.342616	0.0584535	4.59e-09	-0.00119154	known	novel	6:160681393_A_G	rs31275753	0.006	1.25e-09
80	LPA	rs192425087	6:161032250_C_T	6	161032250	T	C	0.9897	-0.347937	0.0484823	0.706144	0.642132	0.776537	7.149e-13	-?????-?-??	54.5	0.1113	3	80569	65555.1	895497	Cardiogram	-0.304569	0.0485469	3.53e-10	-0.0105379	known	novel	6:161005610_C_T	rs55730499	0.068	3.58e-11
80	LPA	rs1998043	6:161097871_A_G	6	161097871	A	G	0.8348	-0.0621469	0.00668542	0.939745	0.927511	0.95214	1.46e-20	-----------	0	0.959	11	180007	176498	1159120	Cardiogram	-0.0440679	0.00701329	3.31e-10	0.0133119	known	novel	6:161056112_C_T	rs9365196	0.147	3.35e-05
80	LPA	rs28867400	6:161104918_A_G	6	161104918	A	G	0.0086	0.363756	0.0460211	1.43872	1.31463	1.57453	2.699e-15	+?????+?+?+	66.5	0.02982	4	98456	83281	922234	Cardiogram	0.27925	0.0461414	1.43e-09	-0.00275668	known	novel	6:161089307_C_T	rs56393506	0.011	1.8e-10
80	PLG	rs186696265	6:161111700_C_T	6	161111700	T	C	0.0138	0.517195	0.0226111	1.67732	1.6046	1.75332	8.54e-116	+++??++?+++	46.1	0.07248	8	159518	154233	1117420	Cardiogram	0.467095	0.0242539	1.2e-82	-0.00979466	known	known	6:161111700_C_T	rs186696265	1	High r2
80	PLG	rs184278183	6:161177756_C_T	6	161177756	T	C	0.0084	0.368361	0.0306203	1.44536	1.36117	1.53476	2.473e-33	++????+?+++	45	0.1053	6	154837	138536	1096750	Cardiogram	0.366502	0.0310793	4.27e-32	0	known	known	6:160911596_A_G	rs147555597	0.576926	0.000381
81	MAD1L1	rs62435159	7:1911281_A_G	7	1911281	A	G	0.2363	-0.037563	0.00673658	0.963134	0.9505	0.975935	2.461e-08	--????-????	0	0.5723	3	132583	129918	1012830	Cardiogram	-0.0386753	0.00673882	9.51e-09	0.0278073	known	known	7:1937261_A_G	rs10267593	0.642041	0.0414
82	RAC1	rs10951983	7:6446027_A_G	7	6446027	A	G	0.7815	0.0402227	0.00624833	1.04104	1.02837	1.05387	1.216e-10	++?++++++++	34	0.1362	10	169584	166878	1139600	Cardiogram	0.0411227	0.00625041	4.73e-11	0	known	known	7:6486067_C_T	rs7797644	0.92539	High r2
83	HDAC9	rs2107595	7:19049388_A_G	7	19049388	A	G	0.1763	0.0649289	0.00640225	1.06708	1.05378	1.08056	3.612e-24	+++++++++++	0	0.776	11	181522	179250	1165640	Cardiogram	0.0644648	0.00640299	7.66e-24	-0.0124552	known	known	7:19049388_A_G	rs2107595	1	High r2
84	MACC1	rs10486389	7:20300416_A_G	7	20300416	A	G	0.7189	-0.0348934	0.00564843	0.965708	0.955076	0.976459	6.511e-10	--?++------	3.8	0.4055	10	170322	168143	1142050	Cardiogram	-0.0342128	0.00564893	1.39e-09	0	novel	novel				novel_region
85	TBX20	rs2215614	7:35277093_A_C	7	35277093	A	C	0.6224	0.0338752	0.00509528	1.03446	1.02418	1.04484	2.964e-11	+++++++-+-+	50.1	0.02902	11	181522	177653	1165590	Cardiogram	0.0336991	0.00509547	3.75e-11	-0.00630363	known	known	7:35286471_A_C	rs4723406	0.991633	High r2
86	CCM2	rs2107732	7:45077978_A_G	7	45077978	A	G	0.0923	-0.0494981	0.00874742	0.951707	0.935529	0.968165	1.526e-08	---+-+-+---	37.6	0.09918	11	177675	168722	1153430	Cardiogram	-0.0491423	0.00874771	1.93e-08	0	known	known	7:45077978_A_G	rs2107732	1	High r2
87	COG5	rs12112877	7:106941324_C_T	7	106941324	T	C	0.7132	-0.0348071	0.00555539	0.965792	0.955333	0.976365	3.717e-10	----------?	0	0.552	10	163635	162524	1138860	Cardiogram	-0.0348071	0.00555549	3.72e-10	0	known	known	7:107230026_A_G	rs2189839	0.873989	0.486
88	CFTR	rs13222797	7:117100046_G_T	7	117100046	T	G	0.5807	-0.030686	0.00494621	0.96978	0.960424	0.979227	5.507e-10	-----+-+---	0	0.9494	11	181522	181001	1165580	Cardiogram	-0.030686	0.00494628	5.51e-10	0	known	known	7:117064625_C_T	rs10249651	0.771146	0.0398
89	ZC3HC1	rs11556924	7:129663496_C_T	7	129663496	T	C	0.355	-0.0498172	0.00527801	0.951403	0.941612	0.961297	3.777e-21	-------+---	25.1	0.2051	11	178794	178217	1158330	Cardiogram	-0.0498172	0.00527823	3.79e-21	0	known	known	7:129663496_C_T	rs11556924	1	High r2
90	PARP12	rs756142636	7:139760540_T_TCCCTGCTCTC	7	139760540	T	TCCCTGCTCTC	0.2165	-0.0359242	0.00653219	0.964713	0.952441	0.977144	3.807e-08	--????-?-?-	0	0.5049	5	159189	153138	1110900	Cardiogram	-0.0359242	0.00653229	3.81e-08	0	known	known	7:139715342_A_G	rs2286200	0.533507	0.0116
91	NOS3	rs3918226	7:150690176_C_T	7	150690176	T	C	0.0807	0.111949	0.00949829	1.11846	1.09783	1.13947	4.597e-32	+++++++++++	0	0.4656	11	177675	161752	1153440	Cardiogram	0.111949	0.00949891	4.64e-32	0	known	known	7:150690176_C_T	rs3918226	1	High r2
92	NAT2	rs4646249	8:18260431_G_T	8	18260431	T	G	0.2954	0.0345214	0.00562103	1.03512	1.02378	1.04659	8.177e-10	++?-+++++++	0	0.9103	10	166931	166737	1135410	Cardiogram	0.0344363	0.00562138	9.01e-10	-0.00362505	known	known	8:18260355_C_T	rs4646248	0.999725	High r2
93	LPL	rs268	8:19813529_A_G	8	19813529	A	G	0.9817	-0.132047	0.0200057	0.8763	0.842604	0.911343	4.098e-11	---??--?-+-	0	0.6153	8	164343	152329	1126070	Cardiogram	-0.112814	0.0200918	1.97e-08	0.0742725	known	known	8:19813529_A_G	rs268	1	High r2
93	LPL	rs894211	8:19865747_C_T	8	19865747	T	C	0.2649	-0.0461671	0.00558489	0.954882	0.944487	0.965392	1.38e-16	-----------	0	0.5964	11	177296	177179	1157930	Cardiogram	-0.0401169	0.00563804	1.12e-12	0.123244	known	known	8:19852310_C_G	rs17411031	0.974357	High r2
93	SLC18A1	rs66778572	8:19916120_A_G	8	19916120	A	G	0.2819	-0.039095	0.00551333	0.961659	0.951323	0.972107	1.331e-12	-----------	0	0.9093	11	177296	174936	1157880	Cardiogram	-0.0320538	0.00556634	8.49e-09	0.00293613	known	known	8:19928160_A_G	rs10106652	0.891434	0.799
94	BMP1	rs56408342	8:22048490_A_G	8	22048490	A	G	0.058	0.0787059	0.0112197	1.08189	1.05835	1.10594	2.3e-12	+++??++?+++	0	0.7625	8	172122	160685	1146350	Cardiogram	0.079028	0.0112201	1.88e-12	-0.000940183	known	known	8:22030065_C_T	rs73225842	0.962169	High r2
95	DOCK5	rs1510758	8:25061807_A_G	8	25061807	A	G	0.7447	0.0315153	0.0056925	1.03202	1.02057	1.0436	3.089e-08	+++++-+-+++	3.9	0.4054	11	181522	180062	1165520	Cardiogram	0.0314297	0.00569316	3.38e-08	0	known	known	8:25064984_A_G	rs9693598	0.387197	0.0126
96	GEM	rs34917849	8:95278307_C_G	8	95278307	C	G	0.1277	0.041822	0.00732002	1.04271	1.02786	1.05778	1.108e-08	+++0+++-++-	22.5	0.2293	11	179674	177763	1162750	Cardiogram	0.041822	0.00732012	1.11e-08	0	known	known	8:95260225_A_G	rs2623168	0.78205	0.132
97	TRIB1	rs2001846	8:126478450_C_T	8	126478450	T	C	0.4726	0.0472426	0.0049062	1.04838	1.03834	1.05851	6.022e-22	++++++++++-	0	0.7529	11	180704	179984	1163730	Cardiogram	0.0472426	0.00490639	6.04e-22	0	known	known	8:126478450_C_T	rs2001846	1	High r2
98	C9orf146	rs10961206	9:13724051_A_T	9	13724051	A	T	0.9041	0.0521317	0.00848635	1.05351	1.03614	1.07118	8.098e-10	++++-++++++	7.2	0.3755	11	181522	177051	1165670	Cardiogram	0.0505436	0.00848685	2.59e-09	0.00333587	novel	novel				novel_region
99	ACER2	rs10811183	9:19436055_A_G	9	19436055	A	G	0.1707	0.0369253	0.00653533	1.03762	1.02441	1.05099	1.603e-08	+++++++++++	0	0.5717	11	181522	178126	1165630	Cardiogram	0.0369937	0.0065386	1.53e-08	0.0242407	novel	novel				novel_region
100	MTAP	rs11523031	9:21843842_A_G	9	21843842	A	G	0.5558	0.0445724	0.00498001	1.04558	1.03542	1.05584	3.546e-19	+++++++-+++	0	0.5321	11	181522	177639	1165560	Cardiogram	0.028783	0.00500463	8.86e-09	0.0208973	known	known	9:21843842_A_G	rs11523031	1	High r2
100	CDKN2B-AS1	rs76959412	9:22011083_C_G	9	22011083	C	G	0.0163	-0.127179	0.0214141	0.880576	0.844382	0.918322	2.867e-09	---??--?---	1.4	0.4184	8	160037	150321	1114620	Cardiogram	-0.154257	0.0214513	6.43e-13	-0.0465505	known	novel	9:22029547_C_T	rs564398	0.024	1.31e-11
100	CDKN2B-AS1	rs2891168	9:22098619_A_G	9	22098619	A	G	0.5158	-0.174278	0.00489147	0.840063	0.832048	0.848156	4.99e-278	-----------	60.9	0.004351	11	181522	181325	1165570	Cardiogram	-0.168896	0.00494015	3.6e-256	0.144717	known	known	9:22098619_A_G	rs2891168	1	High r2
100	CDKN2B-AS1	rs6475608	9:22101702_C_T	9	22101702	T	C	0.3972	-0.0896314	0.00662561	0.914268	0.902472	0.926218	1.069e-41	--??-?+---	80.2	3.507e-05	7	135119	124288	794435	Metabo	-0.0602193	0.0066833	2.05e-19	0	known	known	9:22031005_A_G	rs7865618	0.25077	8.95e-18
101	KLF4	rs1967604	9:110530324_A_G	9	110530324	A	G	0.2821	0.0447629	0.00551229	1.04578	1.03454	1.05714	4.641e-16	++++?++++++	0	0.4911	10	179882	179196	1162710	Cardiogram	0.0447629	0.00551244	4.65e-16	0	known	known	9:110530324_A_G	rs1967604	1	High r2
102	C5	rs41312891	9:123726749_G_GCAAA	9	123726749	G	GCAAA	0.0664	-0.0623382	0.0107104	0.939565	0.920047	0.959497	5.873e-09	--????-?-?-	0	0.4491	5	158180	154493	1105950	Cardiogram	-0.0600609	0.0107163	2.09e-08	0.0351827	novel	novel				novel_region
102	DAB2IP	rs885150	9:124420173_C_T	9	124420173	T	C	0.731	-0.0373616	0.00557001	0.963328	0.952868	0.973902	1.978e-11	-----------	0	0.5889	11	179486	176860	1162430	Cardiogram	-0.0363437	0.00557307	6.97e-11	0	known	known	9:124420173_C_T	rs885150	1	High r2
103	ABO	rs651007	9:136153875_C_T	9	136153875	T	C	0.2064	0.0537577	0.00610376	1.05523	1.04268	1.06793	1.282e-18	++++?++++-+	59	0.009084	10	179883	179838	1162800	Cardiogram	0.0537577	0.00610395	1.28e-18	0	known	known	9:136154168_C_T	rs579459	0.998844	High r2
104	CDC123	rs17566555	10:12275947_A_G	10	12275947	A	G	0.4967	-0.0322721	0.00489545	0.968243	0.958997	0.977578	4.332e-11	---+-------	0	0.5741	11	181522	179994	1165550	Cardiogram	-0.0322721	0.00489554	4.34e-11	0	known	known	10:12278021_A_T	rs7090277	0.976595	High r2
105	JCAD	rs9337951	10:30317073_A_G	10	30317073	A	G	0.3315	0.0543625	0.00543112	1.05587	1.04469	1.06717	1.385e-23	+++++++++++	0	0.9056	11	181420	167987	1165300	Cardiogram	0.0543625	0.00543137	1.39e-23	0	known	known	10:30317073_A_G	rs9337951	1	High r2
106	LOC283033	rs1870634	10:44480811_G_T	10	44480811	T	G	0.3448	-0.052281	0.0051737	0.949062	0.939487	0.958735	5.242e-24	-----------	11.9	0.3308	11	181522	180804	1165530	Cardiogram	-0.0425743	0.00530529	1.02e-15	-0.0846131	known	known	10:44480811_G_T	rs1870634	1	High r2
106	CXCL12	rs2457480	10:44740010_A_G	10	44740010	A	G	0.9019	0.104299	0.0123471	1.10993	1.08339	1.13712	2.981e-17	++????++++?	0	0.906	6	145944	118045	1102290	Cardiogram	0.0775478	0.0127443	1.17e-09	-0.36431	known	known	10:44740010_A_G	rs2457480	1	High r2
106	CXCL12	rs494207	10:44741256_A_G	10	44741256	A	G	0.1308	-0.0759601	0.00739855	0.926853	0.91351	0.940392	9.935e-25	-----------	32.8	0.1364	11	181522	181290	1165660	Cardiogram	-0.0509972	0.00781799	6.89e-11	0	known	known	10:44777560_C_G	rs1657346	0.821617	0.234
107	TSPAN14	rs17680741	10:82251514_C_T	10	82251514	T	C	0.7046	0.0340625	0.00537117	1.03465	1.02381	1.0456	2.272e-10	+++++-+-+++	0	0.7702	11	181522	180983	1165600	Cardiogram	0.0344166	0.00537135	1.48e-10	0.00586733	known	known	10:82251514_C_T	rs17680741	1	High r2
108	LIPA	rs1051338	10:91007360_G_T	10	91007360	T	G	0.6886	-0.058667	0.00529011	0.943021	0.933293	0.952849	1.404e-28	-----------	1.7	0.4256	11	179402	178695	1162090	Cardiogram	-0.0594553	0.00529083	2.67e-29	-0.00820819	known	known	10:91005854_C_T	rs2246833	0.831595	0.213
109	PLCE1	rs55753709	10:96029170_C_T	10	96029170	T	C	0.6637	-0.0378737	0.0051617	0.962835	0.953143	0.972625	2.177e-13	---+---+---	3.7	0.4074	11	179907	179650	1163640	Cardiogram	-0.0384228	0.00516216	9.83e-14	-0.00134794	novel	novel				novel_region
110	R3HCC1L	rs884811	10:99923763_C_G	10	99923763	C	G	0.5568	0.0291704	0.00492161	1.0296	1.01972	1.03958	3.085e-09	+++++++-+++	0	0.8276	11	179907	179132	1163620	Cardiogram	0.029604	0.0049221	1.8e-09	-0.006725	novel	novel				novel_region
111	CNNM2	rs77787671	10:104776205_C_T	10	104776205	T	C	0.0939	-0.0685157	0.00867149	0.933779	0.918042	0.949785	2.761e-15	--?------+-	25.9	0.205	10	170924	170651	1142320	Cardiogram	-0.06555	0.00867793	4.23e-14	-0.0383306	known	known	10:104719096_A_G	rs12413409	0.992892	High r2
112	OBFC1	rs2067831	10:105643223_C_G	10	105643223	C	G	0.2707	0.0418102	0.00548964	1.0427	1.03154	1.05398	2.613e-14	+++-+++++++	2.8	0.4159	11	181420	181100	1165300	Cardiogram	0.0407928	0.00549381	1.13e-13	0	known	known	10:105693644_A_G	rs4918072	0.953556	High r2
113	HTRA1	rs2672592	10:124230750_G_T	10	124230750	T	G	0.3631	-0.0322709	0.00509911	0.968244	0.958616	0.97797	2.472e-10	--+----+--+	61.3	0.004004	11	179907	178425	1163610	Cardiogram	-0.0322709	0.00509919	2.47e-10	0	known	novel	10:124237338_A_G	rs2421028	0.104	7.31e-06
114	TRIM5	rs11601507	11:5701074_A_C	11	5701074	A	C	0.0748	0.06215	0.00943103	1.06412	1.04463	1.08397	4.4e-11	+++-++-++-+	55.5	0.01288	11	178694	168431	1158630	Cardiogram	0.0619304	0.00943123	5.15e-11	-0.0022671	known	known	11:5701074_A_C	rs11601507	1	High r2
115	TMEM41B	rs4537761	11:9323353_C_T	11	9323353	T	C	0.9133	-0.0554751	0.00921525	0.946036	0.929102	0.963278	1.745e-09	--?--------	2.7	0.4142	10	169885	169481	1140480	Cardiogram	-0.0544668	0.0092233	3.52e-09	0.0348735	known	novel	11:9751196_A_G	rs10840293	0.006	5.34e-09
115	SWAP70	rs360153	11:9762274_C_T	11	9762274	T	C	0.4192	-0.037816	0.00497621	0.96289	0.953544	0.972327	2.976e-14	----+--+-+-	49.4	0.03171	11	180250	179326	1162750	Cardiogram	-0.0366799	0.0049791	1.75e-13	-0.00564282	known	known	11:9766932_A_G	rs378825	0.982472	High r2
116	ARNTL	rs11316597	11:13295751_A_AT	11	13295751	A	AT	0.6923	0.0342838	0.00593741	1.03488	1.0229	1.04699	7.732e-09	++????+???+	0	0.4393	4	150039	148901	1040150	Cardiogram	0.034902	0.00593946	4.2e-09	0	known	known	11:13301548_A_T	rs1351525	0.975402	High r2
117	WT1	rs7118294	11:32380521_C_T	11	32380521	T	C	0.4933	-0.032983	0.00490713	0.967555	0.958294	0.976906	1.799e-11	-------+---	0	0.904	11	181353	180375	1164000	Cardiogram	-0.032983	0.00490722	1.8e-11	0	known	known	11:32441377_C_T	rs7115190	0.336619	0.000475
118	SIPA1	rs2306363	11:65405600_G_T	11	65405600	T	G	0.2047	-0.0412008	0.00610244	0.959636	0.948227	0.971183	1.463e-11	-------+---	0	0.5592	11	179318	176867	1160880	Cardiogram	-0.0409891	0.00610262	1.86e-11	0.0046247	known	known	11:65405600_G_T	rs2306363	1	High r2
119	SERPINH1	rs584961	11:75277628_A_G	11	75277628	A	G	0.1147	-0.0616997	0.00802582	0.940165	0.925491	0.955071	1.499e-14	-----------	0	0.7954	11	178114	173986	1157300	Cardiogram	-0.0614555	0.00802611	1.9e-14	0	known	known	11:75284334_G_T	rs659418	0.75017	0.227
120	ARHGAP42	rs633185	11:100593538_C_G	11	100593538	C	G	0.7008	0.0387352	0.0053719	1.0395	1.02861	1.0505	5.567e-13	+++++++-+++	0	0.9448	11	180081	178944	1161170	Cardiogram	0.039141	0.00537228	3.2e-13	0.00750774	known	known	11:100610546_C_T	rs604723	0.941569	High r2
121	MMP13	rs1892971	11:102795606_A_G	11	102795606	A	G	0.2231	-0.0385189	0.0061978	0.962213	0.950596	0.973973	5.135e-10	--?-?+-----	0	0.7875	9	167840	166531	1135060	Cardiogram	-0.0387698	0.00619811	3.97e-10	0.00224584	novel	novel				novel_region
122	MIR4693	rs2839812	11:103673294_A_T	11	103673294	A	T	0.7053	-0.0652425	0.00541348	0.93684	0.926953	0.946833	1.896e-33	-------+---	0	0.7824	11	180080	179432	1161170	Cardiogram	-0.0650248	0.00541387	3.12e-33	0.0040331	known	known	11:103673294_A_T	rs2839812	1	High r2
123	FDX1	rs10488763	11:110244360_A_T	11	110244360	A	T	0.8647	-0.0407419	0.00716673	0.960077	0.946685	0.973658	1.309e-08	---+---+-+-	0	0.6074	11	181120	179094	1163160	Cardiogram	-0.0409607	0.00716724	1.1e-08	0.00314359	known	known	11:110244360_A_T	rs10488763	1	High r2
124	ZNF259	rs964184	11:116648917_C_G	11	116648917	C	G	0.848	-0.058263	0.00693485	0.943402	0.930666	0.956312	4.409e-17	-----------	0	0.9482	11	180049	180017	1161120	Cardiogram	-0.0581519	0.0069351	5.07e-17	0.00115687	known	known	11:116648917_C_G	rs964184	1	High r2
125	VPS11	rs1177562	11:118949331_C_T	11	118949331	T	C	0.3982	0.0329025	0.0050555	1.03345	1.02326	1.04374	7.603e-11	++++?++++++	0	0.5088	10	178442	177344	1158420	Cardiogram	0.0333669	0.0050558	4.12e-11	0.00598973	known	known	11:118950217_C_G	rs1307145	0.954347	High r2
126	ARHGEF12	rs4938809	11:120363937_C_T	11	120363937	T	C	0.6662	-0.0294662	0.00539014	0.970964	0.96076	0.981276	4.585e-08	---------+-	0	0.825	11	179568	167437	1159700	Cardiogram	-0.0298827	0.00539047	2.96e-08	0.00797526	known	known	11:120198093_A_G	rs1893261	0.438007	0.00999
127	ST3GAL4	rs10790800	11:126262638_A_G	11	126262638	A	G	0.6746	0.030326	0.00527745	1.03079	1.02018	1.04151	9.12e-09	++++-++-+++	0	0.9291	11	181340	179766	1164020	Cardiogram	0.0306164	0.00527769	6.59e-09	0	novel	novel				novel_region
128	C1S	rs72447384	12:7178440_T_TATTTA	12	7178440	T	TATTTA	0.1234	-0.0563391	0.00843882	0.945219	0.929713	0.960983	2.452e-11	--????-???-	0	0.8675	4	149865	144359	1042660	Cardiogram	-0.0563391	0.00843902	2.46e-11	0	known	known	12:7175872_C_T	rs11838267	0.992491	High r2
129	LOC100506393	rs10841443	12:20220033_C_G	12	20220033	C	G	0.3283	-0.0400981	0.00529985	0.960695	0.950767	0.970727	3.852e-14	-------++--	51.8	0.02308	11	181521	175046	1165520	Cardiogram	-0.0400981	0.00529997	3.86e-14	0	known	known	12:20220033_C_G	rs10841443	1	High r2
130	LOC400043	rs75160195	12:54521594_C_T	12	54521594	T	C	0.0533	0.0936985	0.0111817	1.09823	1.07442	1.12256	5.311e-17	+++-+++-+++	0	0.6053	11	181011	170329	1164170	Cardiogram	0.0936985	0.0111821	5.32e-17	0	known	known	12:54513915_C_G	rs11170820	0.795514	0.147
131	ATP2B1	rs2681472	12:90008959_A_G	12	90008959	A	G	0.8161	-0.0549907	0.00629617	0.946494	0.934886	0.958247	2.458e-18	-----------	52.8	0.01983	11	181522	181464	1165690	Cardiogram	-0.055144	0.00629639	1.99e-18	-0.00290694	known	known	12:90008959_A_G	rs2681472	1	High r2
132	FGD6	rs11107903	12:95507971_A_G	12	95507971	A	G	0.0746	-0.083104	0.0096107	0.920255	0.903083	0.937755	5.285e-18	--?--+-+---	30.5	0.1653	10	169440	168578	1140990	Cardiogram	-0.0833404	0.00961105	4.27e-18	0	known	known	12:95507971_A_G	rs11107903	1	High r2
133	ATXN2	rs10774625	12:111910219_A_G	12	111910219	A	G	0.4597	0.0566293	0.00510816	1.05826	1.04772	1.06891	1.466e-28	+++-+++++++	45.8	0.04789	11	181522	178065	1165560	Cardiogram	0.0557152	0.00510973	1.11e-27	-0.0221807	known	known	12:111904371_A_T	rs4766578	0.998666	High r2
134	TBX3	rs34606058	12:115353368_C_T	12	115353368	T	C	0.6256	-0.0294183	0.00509391	0.97101	0.961364	0.980753	7.686e-09	---+------+	0	0.5234	11	180250	178210	1162800	Cardiogram	-0.0285832	0.00509531	2.03e-08	0.0023659	novel	novel				novel_region
135	HNF1A	rs2244608	12:121416988_A_G	12	121416988	A	G	0.6689	-0.0484566	0.00524144	0.952699	0.942961	0.962536	2.354e-20	---+-------	0	0.5099	11	179723	176895	1161000	Cardiogram	-0.0480972	0.00524229	4.52e-20	0.0114804	known	known	12:121416988_A_G	rs2244608	1	High r2
136	DNAH10	rs7133378	12:124409502_A_G	12	124409502	A	G	0.3172	-0.0312116	0.00530286	0.96927	0.959248	0.979397	3.961e-09	----+--+---	38.4	0.09347	11	181522	179778	1165610	Cardiogram	-0.0319658	0.00530446	1.68e-09	-0.020328	known	known	12:124427306_A_T	rs11057401	0.785601	0.158
137	SCARB1	rs7485656	12:125315647_A_G	12	125315647	A	G	0.835	-0.0664767	0.00684412	0.935685	0.923217	0.948321	2.655e-22	----+------	24.6	0.2093	11	181522	176556	1165640	Cardiogram	-0.0613373	0.00693367	9.05e-19	0.162716	known	known	12:125315647_A_G	rs7485656	1	High r2
137	SCARB1	rs7296737	12:125336956_C_T	12	125336956	T	C	0.3982	-0.0364051	0.00506412	0.96425	0.954726	0.973868	6.535e-13	-----------	0	0.7242	11	181243	176306	1164980	Cardiogram	-0.0300237	0.00512963	4.83e-09	0	known	novel	12:125340447_A_G	rs10128951	0.192	7.25e-05
138	FLT1	rs17086617	13:28962686_C_T	13	28962686	T	C	0.6888	-0.0396413	0.00532913	0.961134	0.951147	0.971226	1.018e-13	-----------	0	0.9425	11	178448	175628	1160540	Cardiogram	-0.0395269	0.00532929	1.2e-13	-0.00383781	known	known	13:28973621_A_G	rs9319428	0.943388	High r2
139	N4BP2L2	rs7991314	13:33126074_C_T	13	33126074	T	C	0.6413	0.0289287	0.00513705	1.02935	1.01904	1.03977	1.788e-08	+++-++-++++	22.6	0.2286	11	181522	181216	1165570	Cardiogram	0.0287827	0.00513715	2.11e-08	0	known	known	13:33125206_A_G	rs7998440	0.997021	High r2
140	DOCK9	rs8000794	13:99434810_C_G	13	99434810	C	G	0.4589	0.0270665	0.00494147	1.02744	1.01753	1.03744	4.316e-08	++-++++-+-+	2.5	0.4187	11	181522	180156	1165550	Cardiogram	0.0270665	0.00494153	4.32e-08	0	novel	novel				novel_region
141	COL4A1	rs11617955	13:110818102_A_T	13	110818102	A	T	0.1157	-0.0776651	0.0079292	0.925274	0.911006	0.939766	1.185e-22	-------+---	0	0.5103	11	176403	170671	1150650	Cardiogram	-0.0634873	0.00814666	6.54e-15	-0.234451	known	known	13:110818102_A_T	rs11617955	1	High r2
141	COL4A1	rs3783113	13:110834746_C_T	13	110834746	T	C	0.3575	0.0398367	0.00511168	1.04064	1.03027	1.05112	6.53e-15	++-++++-+-+	53	0.01923	11	180250	179808	1162820	Cardiogram	0.0310393	0.00524997	3.37e-09	0.0115973	known	novel	13:110834966_C_T	rs12866570	0.074	1.78e-09
141	COL4A1	rs11619113	13:110918660_C_G	13	110918660	C	G	0.8747	-0.0672848	0.00747461	0.934929	0.921332	0.948727	2.221e-19	-----------	0	0.7961	11	180017	178700	1161960	Cardiogram	-0.0578809	0.00756582	2e-14	0.157682	known	novel	13:110916118_C_T	rs9521678	0.048	4.31e-11
142	COL4A1	rs4773141	13:110954353_C_G	13	110954353	C	G	0.6382	-0.0471587	0.00541618	0.953936	0.943863	0.964117	3.12e-18	-----------	0	0.4842	11	169591	156217	1139040	Cardiogram	-0.0410114	0.00547904	7.15e-14	0.000865809	known	known	13:110954353_C_G	rs4773141	1	High r2
143	COL4A2	rs9515203	13:111049623_C_T	13	111049623	T	C	0.7418	0.0629359	0.00574641	1.06496	1.05303	1.07702	6.485e-28	+++++++++++	0	0.5124	11	180248	177375	1162860	Cardiogram	0.0580451	0.0058003	1.42e-23	-0.13629	known	known	13:111049623_C_T	rs9515203	1	High r2
143	COL4A2	rs7333991	13:111108436_C_T	13	111108436	T	C	0.7836	-0.0505006	0.00602286	0.950753	0.939596	0.962043	5.08e-17	-----------	44.6	0.0542	11	180250	177596	1162840	Cardiogram	-0.0416306	0.00607916	7.48e-12	0.00291177	known	novel	13:111049623_C_T	rs9515203	0.02	8.98e-12
144	MCF2L-AS1	rs4907571	13:113618496_C_T	13	113618496	T	C	0.713	-0.0355605	0.00640216	0.965064	0.95303	0.977251	2.785e-08	-?-----++--	0	0.6735	10	120788	120117	976970	Cardiogram	-0.0357257	0.00640234	2.4e-08	0	known	known	13:113631780_A_C	rs1317507	0.770656	0.0769
145	EIF2B2	rs10131894	14:75446879_C_G	14	75446879	C	G	0.4412	-0.0359623	0.00501686	0.964677	0.955237	0.974209	7.594e-13	----++-----	3.6	0.4083	11	181521	175390	1165540	Cardiogram	-0.0359623	0.00501697	7.6e-13	0	known	known	14:75446879_C_G	rs10131894	1	High r2
146	SERPINA1	rs112635299	14:94838142_G_T	14	94838142	T	G	0.0174	-0.138817	0.0218162	0.870387	0.833954	0.908412	1.978e-10	--???--?---	0	0.7699	7	147094	142597	1088060	Cardiogram	-0.139071	0.0218167	1.84e-10	0.00129409	known	known	14:94838142_G_T	rs112635299	1	High r2
147	HHIPL1	rs36033161	14:100123487_C_T	14	100123487	T	C	0.8283	0.0680643	0.00664811	1.07043	1.05658	1.08447	1.338e-24	+++++++-+++	12.5	0.3249	11	181521	174331	1165640	Cardiogram	0.0681126	0.00664842	1.25e-24	0	known	known	14:100111565_A_G	rs12893887	0.955799	High r2
148	LIPC	rs588136	15:58730498_C_T	15	58730498	T	C	0.7806	-0.0370104	0.00600168	0.963666	0.952397	0.975069	6.974e-10	-----------	0	0.4487	11	181521	178290	1165520	Cardiogram	-0.0363606	0.00600214	1.38e-09	0.0113861	novel	novel				novel_region
149	SMAD3	rs56062135	15:67455630_C_T	15	67455630	T	C	0.2251	-0.0577884	0.00593986	0.94385	0.932925	0.954902	2.27e-22	-----------	35.5	0.1151	11	179511	178009	1160380	Cardiogram	-0.057385	0.00594046	4.46e-22	0	known	known	15:67455630_C_T	rs56062135	1	High r2
150	ADAMTS7	rs112238647	15:79051705_C_T	15	79051705	T	C	0.0599	-0.0691098	0.0113324	0.933224	0.912725	0.954184	1.071e-09	----+------	0	0.8274	11	161083	142460	1081550	Cardiogram	-0.0815411	0.0116423	2.49e-12	-0.136357	known	novel	15:79089111_A_G	rs3825807	0.038	1.34e-11
150	ADAMTS7	rs7177201	15:79065380_C_T	15	79065380	T	C	0.2896	0.0752559	0.00637159	1.07816	1.06478	1.09171	3.418e-32	++????+?+?+	0	0.8416	5	143466	134506	1046280	Cardiogram	0.0531093	0.00656912	6.23e-16	0.211096	known	known	15:79017861_C_T	rs8039034	0.805074	0.111
150	MORF4L1	rs7173743	15:79141784_C_T	15	79141784	T	C	0.554	0.0687276	0.00492758	1.07114	1.06085	1.08154	3.257e-44	+++++++++++	0	0.4891	11	181520	180296	1165600	Cardiogram	0.0669566	0.00510553	2.72e-39	0.00211529	known	known	15:79141784_C_T	rs7173743	1	High r2
151	CFAP161	rs2683260	15:81385552_G_T	15	81385552	T	G	0.1846	0.0406521	0.00643292	1.04149	1.02844	1.0547	2.626e-10	++++-++++++	36.6	0.1065	11	181284	178845	1164570	Cardiogram	0.0388145	0.00643432	1.62e-09	0.016304	known	known	15:81377717_A_C	rs1879454	0.950805	High r2
152	ABHD2	rs1807214	15:89565257_A_C	15	89565257	A	C	0.8976	0.0642928	0.0087743	1.0664	1.04822	1.0849	2.347e-13	+++++++-+++	0	0.8727	11	180117	178301	1139150	Cardiogram	0.0641086	0.00877613	2.78e-13	-0.000112041	known	known	15:89565257_A_C	rs1807214	1	High r2
153	FES	rs7183988	15:91428589_G_T	15	91428589	T	G	0.468	0.0603783	0.00502188	1.06224	1.05183	1.07275	2.689e-33	+++++++++++	0	0.9822	11	178649	173979	1155630	Cardiogram	0.0604264	0.0050222	2.42e-33	-0.00152869	known	known	15:91428636_A_G	rs7177338	0.998806	High r2
154	LOC145820	rs17581137	15:96146414_A_C	15	96146414	A	C	0.752	0.0327344	0.00568122	1.03328	1.02183	1.04485	8.319e-09	+++++++---+	10.9	0.34	11	181516	179211	1165610	Cardiogram	0.0333249	0.00568169	4.48e-09	0	known	known	15:96146414_A_C	rs17581137	1	High r2
155	MYH11	rs12691049	16:15909513_A_C	16	15909513	A	C	0.4188	-0.0299847	0.00503196	0.97046	0.960936	0.980079	2.54e-09	---++--+---	37.3	0.1008	11	181521	176946	1165570	Cardiogram	-0.0299847	0.00503203	2.54e-09	0	known	known	16:15917838_C_G	rs216158	0.878068	0.602
156	CETP	rs12446515	16:56987015_C_T	16	56987015	T	C	0.3153	-0.0372313	0.00546698	0.963453	0.953185	0.973832	9.746e-12	---------+?	46.2	0.05325	10	163129	159408	1137360	Cardiogram	-0.0372313	0.00546709	9.76e-12	0	known	known	16:56987765_C_T	rs56228609	0.958836	High r2
157	DHX38	rs12445401	16:72148419_A_G	16	72148419	A	G	0.8001	-0.0362298	0.00631225	0.964419	0.95256	0.976425	9.49e-09	----++---+?	54.6	0.0191	10	162363	160687	1136120	Cardiogram	-0.0362632	0.00631252	9.21e-09	0.00325284	known	known	16:72108093_A_G	rs2000999	0.980382	High r2
158	CFDP1	rs8046696	16:75442143_G_T	16	75442143	T	G	0.4224	-0.04693	0.00505524	0.954154	0.944747	0.963655	1.641e-20	-------+---	0	0.9721	11	179414	173277	1161620	Cardiogram	-0.0478998	0.00505626	2.71e-21	-0.0112161	known	known	16:75442143_G_T	rs8046696	1	High r2
159	CMIP	rs10493891	16:81510742_C_T	16	81510742	T	C	0.2676	-0.0323374	0.00576631	0.96818	0.957299	0.979184	2.047e-08	--?-+----+-	0	0.8706	10	166234	165128	1135420	Cardiogram	-0.0325192	0.00576736	1.72e-08	0.00746559	known	novel	16:81906423_A_G	rs7199941	0.003	2.08e-08
160	PLCG2	rs7189462	16:81907867_G_T	16	81907867	T	G	0.4026	0.0289761	0.00501877	1.0294	1.01932	1.03958	7.762e-09	++-++-+++++	0	0.4624	11	176603	175722	1157780	Cardiogram	0.0294421	0.00501934	4.47e-09	0.00688729	known	known	16:81906423_A_G	rs7199941	0.974093	High r2
161	CDH13	rs7500448	16:83045790_A_G	16	83045790	A	G	0.7583	0.0499921	0.00583878	1.05126	1.0393	1.06336	1.108e-17	+++++++++++	0	0.7219	11	176603	172838	1157880	Cardiogram	0.0500076	0.00584	1.1e-17	0	known	known	16:83045790_A_G	rs7500448	1	High r2
162	SMG6	rs4790881	17:2068932_A_C	17	2068932	A	C	0.6955	0.0482971	0.00533015	1.04948	1.03858	1.0605	1.291e-19	+++++++++++	14.7	0.3042	11	181521	180699	1165520	Cardiogram	0.0482971	0.00533033	1.3e-19	0	known	known	17:2048713_C_T	rs7209460	0.988886	High r2
163	SREBF1	rs12936927	17:17726965_C_T	17	17726965	T	C	0.6041	-0.0352165	0.00558712	0.965396	0.954882	0.976026	2.917e-10	--????-?-?+	49.6	0.09398	5	159188	154433	1110800	Cardiogram	-0.0352165	0.00558723	2.92e-10	0	known	novel	17:17543722_A_G	rs12936587	0.161	2.72e-05
164	ANKRD13B	rs11080107	17:27938424_C_T	17	27938424	T	C	0.5124	-0.0339263	0.00492863	0.966643	0.95735	0.976026	5.84e-12	-------+---	0	0.7864	11	181520	179205	1165550	Cardiogram	-0.0339263	0.00492873	5.85e-12	0	known	known	17:27938424_C_T	rs11080107	1	High r2
165	KAT2A	rs12952244	17:40270081_A_G	17	40270081	A	G	0.869	-0.0531492	0.00833815	0.948238	0.932868	0.963863	1.839e-10	--????-???-	0	0.9095	4	151478	146595	1044630	Cardiogram	-0.0510327	0.00837182	1.09e-09	0.0962483	known	known	17:40270238_C_G	rs2074164	0.606353	0.0282
165	PTRF	rs8068844	17:40571284_C_T	17	40571284	T	C	0.6561	-0.0317267	0.00514466	0.968771	0.959052	0.978589	6.963e-10	--+--------	0	0.4408	11	181521	180435	1165600	Cardiogram	-0.0285513	0.00516406	3.22e-08	0.0196305	known	novel	17:40257163_C_T	rs2074158	0.021	1.2e-07
166	GOSR2	rs17608766	17:45013271_C_T	17	45013271	T	C	0.8687	-0.0444266	0.00737302	0.956546	0.942822	0.970469	1.685e-09	-----+-----	0	0.9474	11	179773	179168	1158170	Cardiogram	-0.0464397	0.00737884	3.1e-10	0.0147156	known	known	17:45013271_C_T	rs17608766	1	High r2
167	IGF2BP1	rs4643373	17:47123423_C_T	17	47123423	T	C	0.7199	0.0382241	0.00552308	1.03896	1.02778	1.05027	4.491e-12	+++++-+-++-	31.6	0.1468	11	181521	178488	1165600	Cardiogram	0.0384215	0.00552403	3.52e-12	0.00245537	known	known	17:47060322_A_C	rs35895680	0.582729	0.132
167	ZNF652	rs5820757	17:47417942_G_GA	17	47417942	G	GA	0.551	-0.047392	0.0056811	0.953713	0.943153	0.964392	7.301e-17	--????-????	60.2	0.08122	3	133592	132612	1017800	Cardiogram	-0.0485722	0.00568241	1.25e-17	0	known	known	17:47440466_A_G	rs16948048	0.632072	0.0771
168	BCAS3	rs11655024	17:59232365_C_T	17	59232365	T	C	0.1975	0.0449092	0.00647108	1.04593	1.03275	1.05928	3.921e-12	+++++++++++	0	0.9189	11	181521	176223	1165510	Cardiogram	0.0470622	0.00647596	3.67e-13	-0.0380113	known	known	17:59232365_C_T	rs11655024	1	High r2
169	PECAM1	rs11079536	17:62392403_G_T	17	62392403	T	G	0.5395	0.0352643	0.00494606	1.03589	1.0259	1.04598	1.005e-12	+++-?-+-+++	1.9	0.4215	10	179882	178311	1162720	Cardiogram	0.0366492	0.00494956	1.32e-13	-0.00189763	known	known	17:62399872_C_T	rs9902260	0.977407	High r2
170	WIPI1	rs2909217	17:66463985_C_T	17	66463985	T	C	0.7903	0.0358199	0.00607981	1.03647	1.02419	1.04889	3.825e-09	+++++++++++	0	0.4625	11	180249	178925	1162730	Cardiogram	0.0359966	0.00608051	3.22e-09	0.0100497	known	known	17:66469400_G_T	rs2952286	0.912162	High r2
171	UNC13D	rs2410859	17:73841285_C_T	17	73841285	T	C	0.6698	0.031105	0.00529763	1.03159	1.02094	1.04236	4.319e-09	+++++++-+++	0.6	0.4348	11	179907	176827	1163640	Cardiogram	0.0307969	0.00529796	6.14e-09	0	novel	novel				novel_region
172	CTAGE1	rs9951447	18:20009691_C_T	18	20009691	T	C	0.5863	-0.0323675	0.00515835	0.968151	0.958412	0.977989	3.501e-10	--?+---+---	0	0.9133	10	171153	168476	1143120	Cardiogram	-0.0323675	0.00515844	3.5e-10	0	known	known	18:20009691_C_T	rs9951447	1	High r2
173	SMAD7	rs9945890	18:46515916_G_T	18	46515916	T	G	0.6417	0.034525	0.00517491	1.03513	1.02468	1.04568	2.53e-11	+++++++-+++	23	0.2245	11	180250	175507	1162760	Cardiogram	0.0344491	0.00517502	2.8e-11	0.00226087	known	known	18:46516468_A_G	rs7229520	0.909622	High r2
174	LIPG	rs12965923	18:47213682_A_G	18	47213682	A	G	0.231	0.0386092	0.0058913	1.03936	1.02743	1.05144	5.617e-11	+++-+++++++	0	0.9234	11	176403	175076	1150610	Cardiogram	0.0384149	0.00589146	7.01e-11	-0.00329	known	known	18:47229717_A_C	rs9964304	0.591107	0.0201
175	CPLX4	rs11663411	18:56960510_C_T	18	56960510	T	C	0.7121	-0.0300173	0.0053924	0.970429	0.960226	0.98074	2.598e-08	----+----+-	22.7	0.2269	11	180250	179693	1162820	Cardiogram	-0.0300212	0.00539253	2.59e-08	-0.00395872	novel	novel				novel_region
176	MC4R	rs476828	18:57852587_C_T	18	57852587	T	C	0.745	-0.0327893	0.00578351	0.967742	0.956834	0.978775	1.433e-08	--?----+-+-	37.5	0.1088	10	169884	169804	1140430	Cardiogram	-0.0329127	0.00578363	1.27e-08	0	known	known	18:57838401_A_G	rs663129	0.957287	High r2
177	ANGPTL4	rs116843064	19:8429323_A_G	19	8429323	A	G	0.0224	-0.177341	0.0187766	0.837494	0.807233	0.86889	3.56e-21	---??--?---	0	0.8949	8	164838	142251	1122180	Cardiogram	-0.177104	0.0187781	4.05e-21	0.00173606	known	known	19:8429323_A_G	rs116843064	1	High r2
178	LDLR	rs55997232	19:11188117_C_T	19	11188117	T	C	0.1067	-0.114457	0.00819214	0.891851	0.877645	0.906286	2.326e-44	-----------	37.3	0.1012	11	179746	173581	1154670	Cardiogram	-0.123273	0.00826084	2.35e-50	0.12728	known	known	19:11188153_A_C	rs55791371	0.999841	High r2
178	LDLR	rs10422256	19:11216617_A_G	19	11216617	A	G	0.4998	0.031526	0.00500019	1.03203	1.02196	1.04219	2.883e-10	+++++++++++	0	0.6044	11	181518	173846	1165540	Cardiogram	0.0373485	0.00505817	1.54e-13	-0.110745	known	known	19:11227480_A_C	rs2738447	0.580963	0.0187
178	LDLR	rs72658867	19:11231203_A_G	19	11231203	A	G	0.0161	-0.197147	0.0259154	0.82107	0.780406	0.863853	2.798e-14	-?????-?-+-	54	0.06933	5	102762	102244	938845	Cardiogram	-0.188215	0.0260183	4.69e-13	0.0224435	known	known	19:11231203_A_G	rs72658867	1	High r2
179	RGL3	rs167479	19:11526765_G_T	19	11526765	T	G	0.4705	-0.0354013	0.0054021	0.965218	0.955052	0.975492	5.63e-11	--???-?---+	3.3	0.4007	7	139590	132938	998361	Exome	-0.0325257	0.00540486	1.77e-09	-0.0110734	known	known	19:11526765_G_T	rs167479	1	High r2
180	MYO9B	rs7246865	19:17219105_A_G	19	17219105	A	G	0.274	0.0330858	0.00588768	1.03364	1.02178	1.04564	1.915e-08	++?++++-++?	0	0.929	9	153267	151581	1116470	Cardiogram	0.0332068	0.00588873	1.71e-08	0.00345123	novel	novel				novel_region
181	MAP1S	rs10410487	19:17829608_C_T	19	17829608	T	C	0.4613	-0.0396441	0.00503251	0.961131	0.951698	0.970659	3.337e-15	---?---+---	47.9	0.04447	10	178117	174340	1156590	Cardiogram	-0.0398682	0.00503298	2.35e-15	-0.00452569	known	known	19:17844942_G_T	rs7251815	0.243764	6.26e-07
182	ELL	rs78030362	19:18575193_A_G	19	18575193	A	G	0.9274	-0.092672	0.00993158	0.911492	0.893921	0.929409	1.048e-20	---------+-	51	0.02565	11	177673	163097	1153440	Cardiogram	-0.0939229	0.00993294	3.21e-21	0	known	known	19:18589943_C_T	rs11670056	0.98748	High r2
183	HNRNPUL1	rs768453105	19:41790086_G_GTTATGGTA	19	41790086	G	GTTATGGTA	0.1695	0.0682278	0.00728166	1.07061	1.05544	1.086	7.266e-21	++????+?+?+	2.3	0.3932	5	158177	145652	1105860	Cardiogram	0.0692526	0.00747649	1.99e-20	-0.192797	known	known	19:41825191_C_T	rs73045269	0.924177	High r2
183	TGFB1	rs11466359	19:41837615_A_G	19	41837615	A	G	0.1621	-0.0552171	0.00681639	0.94628	0.933721	0.959007	5.467e-16	----+--+---	12.5	0.3249	11	181519	172396	1165640	Cardiogram	-0.0513608	0.00694781	1.44e-13	0.106738	known	known	19:41832231_A_G	rs12980942	0.902644	High r2
183	B9D2	rs1800469	19:41860296_A_G	19	41860296	A	G	0.3114	0.0416112	0.0053013	1.04249	1.03171	1.05338	4.186e-15	++++-++++++	0	0.8483	11	181519	180416	1165510	Cardiogram	0.0540168	0.00538596	1.13e-23	0.0105559	known	known	19:41869392_C_T	rs2241714	0.972068	High r2
184	APOE	rs429358	19:45411941_C_T	19	45411941	T	C	0.8484	-0.091423	0.00707914	0.912632	0.900056	0.925383	3.732e-38	-----------	48	0.03737	11	178643	171582	1157830	Cardiogram	-0.081201	0.00713557	5.28e-30	0.121439	known	known	19:45422946_A_G	rs4420638	0.711454	0.144
184	APOE	rs7412	19:45412079_C_T	19	45412079	T	C	0.0747	-0.153684	0.00986593	0.857543	0.84112	0.874287	1.039e-54	-----------	64.4	0.001739	11	174974	164332	1145970	Cardiogram	-0.140629	0.00993785	1.84e-45	0.00853386	known	known	19:45412079_C_T	rs7412	1	High r2
185	EXOC3L2	rs183657985	19:45742498_C_T	19	45742498	T	C	0.2528	0.0400684	0.00630452	1.04088	1.0281	1.05382	2.077e-10	++????+?+??	0	0.8339	4	139507	136286	1077000	Cardiogram	0.0402792	0.00632123	1.87e-10	0.0677201	known	known	19:45742094_A_G	rs11673093	0.995028	High r2
186	RSPH6A	rs8108474	19:46301479_C_T	19	46301479	T	C	0.35	0.0349209	0.00514326	1.03554	1.02515	1.04603	1.124e-11	+++-+++++++	0	0.5247	11	181520	180182	1165600	Cardiogram	0.0331856	0.00515307	1.2e-10	0	known	known	19:46370381_A_G	rs8103278	0.907505	High r2
187	RRBP1	rs1132274	20:17596155_A_C	20	17596155	A	C	0.1675	0.037132	0.00659526	1.03783	1.0245	1.05133	1.801e-08	+++++++-+-+	29	0.1696	11	181289	180982	1164730	Cardiogram	0.037132	0.00659535	1.8e-08	0	novel	novel				novel_region
188	NCOA6	rs6088595	20:33358499_A_T	20	33358499	A	T	0.3639	0.0329964	0.00510102	1.03355	1.02326	1.04393	9.892e-11	+++++++-+++	0	0.9219	11	181421	180064	1165300	Cardiogram	0.0327036	0.00510231	1.46e-10	0.0173308	known	known	20:33313566_C_T	rs6088590	0.930356	High r2
188	MMP24	rs17406518	20:33799176_A_C	20	33799176	A	C	0.8935	0.0472069	0.00795675	1.04834	1.03212	1.06482	2.976e-09	++++-++++++	3.8	0.4067	11	181290	178565	1164710	Cardiogram	0.0461627	0.00795814	6.6e-09	-0.00100636	known	known	20:33775200_A_G	rs11167260	0.696069	0.257
189	MAFB	rs2207132	20:39142516_A_G	20	39142516	A	G	0.0364	0.0916249	0.0148398	1.09595	1.06454	1.1283	6.647e-10	+++??++++++	0	0.7173	9	163452	137579	1126070	Cardiogram	0.0930358	0.0148429	3.66e-10	-0.0214518	novel	novel				novel_region
190	ZHX3	rs6102343	20:39924279_A_G	20	39924279	A	G	0.2349	0.0339069	0.00580466	1.03449	1.02279	1.04632	5.179e-09	+++---+-+++	24.8	0.2078	11	179907	178737	1163680	Cardiogram	0.0345485	0.00580647	2.68e-09	0.00227582	known	known	20:39924279_A_G	rs6102343	1	High r2
191	ZNF335	rs8124182	20:44608901_A_G	20	44608901	A	G	0.1559	0.0471033	0.00680511	1.04823	1.03434	1.06231	4.461e-12	+++++++++++	0	0.828	11	181018	177561	1164130	Cardiogram	0.0470528	0.00680528	4.71e-12	-0.00163308	known	known	20:44608901_A_G	rs8124182	1	High r2
192	PREX1	rs2008614	20:47433150_C_T	20	47433150	T	C	0.861	0.0432951	0.00715762	1.04425	1.0297	1.059	1.459e-09	++++++--+++	3.4	0.4103	11	181287	180390	1164740	Cardiogram	0.0431332	0.00715797	1.68e-09	0	known	known	20:47433049_C_T	rs2008603	0.999138	High r2
193	ZNF831	rs6026739	20:57739469_A_T	20	57739469	A	T	0.8743	-0.0481717	0.00746861	0.95297	0.939122	0.967023	1.119e-10	---------+-	0.7	0.4345	11	179489	177758	1160400	Cardiogram	-0.0481717	0.00746874	1.12e-10	0	known	known	20:57728889_A_C	rs259990	0.72657	0.198
194	NCRNA00310	rs28451064	21:35593827_A_G	21	35593827	A	G	0.1289	0.109056	0.00761568	1.11522	1.0987	1.132	1.644e-46	+++++++++++	37.8	0.09752	11	176060	165400	1151400	Cardiogram	0.111354	0.00762544	2.69e-48	-0.0510358	known	known	21:35593827_A_G	rs28451064	1	High r2
194	NCRNA00310	rs149487184	21:35605863_C_T	21	35605863	T	C	0.0237	0.0964906	0.017588	1.1013	1.06398	1.13993	4.107e-08	+++??++?+++	0	0.6817	8	171525	151309	1141660	Cardiogram	0.10901	0.0176091	6e-10	0	known	novel	21:35655734_A_G	rs7277800	0.059	3.95e-07
195	ARVCF	rs71313931	22:19960184_C_G	22	19960184	C	G	0.7052	-0.0324281	0.00542739	0.968092	0.957848	0.978445	2.302e-09	-----+-+---	0	0.5068	11	181415	177845	1165300	Cardiogram	-0.0323226	0.0054279	2.6e-09	0.00700878	novel	novel				novel_region
196	CABIN1	rs12484557	22:24555861_A_G	22	24555861	A	G	0.9382	0.0596346	0.0101355	1.06145	1.04057	1.08275	4.012e-09	+++++++++-+	0	0.893	11	181285	180068	1164740	Cardiogram	0.0588961	0.0101385	6.28e-09	-0.0255444	known	novel	22:24658858_G_T	rs180803	0.001	6.27e-09
196	SPECC1L	rs5760309	22:24677831_G_T	22	24677831	T	G	0.0262	-0.103223	0.017475	0.901926	0.871557	0.933353	3.486e-09	--????-?-?+	59.3	0.04362	5	157384	153701	1108690	Cardiogram	-0.101586	0.0174824	6.22e-09	0.016	known	known	22:24662171_G_T	rs5760293	0.996782	High r2
197	OSM	rs6006426	22:30669883_A_G	22	30669883	A	G	0.5557	0.0338292	0.00496902	1.03441	1.02438	1.04453	9.895e-12	+++++++++++	0	0.6656	11	181518	178070	1165540	Cardiogram	0.034302	0.00496962	5.12e-12	0	known	known	22:30669883_A_G	rs6006426	1	High r2
198	SCUBE1	rs139012	22:43623972_A_G	22	43623972	A	G	0.2711	-0.0323615	0.00577728	0.968156	0.957255	0.979182	2.125e-08	--?------+-	0	0.7481	10	168010	167212	1134800	Cardiogram	-0.0323615	0.00577736	2.13e-08	0	novel	novel				novel_region

## Sheet: ST4
Supplementary Table 4. Genetic correlation estimates between CAD, risk factors and other cardiovascular diseases. Genetic correlation estimates (rg) are based on LD Score Regression (LDSC) using GWAS summary statistics and a LD reference panel based on 1000 Genomes European ancestry participants.
Phenotype	Pubmed_ID	rg	se	P-value
Heart failure	31919418	0.6828	0.0296	2.07e-117
Ischemic stroke	29531354	0.4934	0.0365	1.03e-41
Systolic blood pressure	http://www.nealelab.is/uk-biobank/	0.3308	0.0241	5.66e-43
Type 2 diabetes	22885922	0.3202	0.0406	3.14e-15
Triglycerides	20686565	0.2814	0.0322	2.37e-18
Diastolic blood pressure	http://www.nealelab.is/uk-biobank/	0.2636	0.0291	1.22e-19
Body-mass index	20935630	0.2326	0.0242	7.39e-22
LDL-cholesterol	20686565	0.1817	0.0471	0.0001
Total cholesterol	20686565	0.13	0.0459	0.0046
HDL-cholesterol	20686565	-0.3135	0.0327	8.22e-22

## Sheet: ST5
Supplementary Table 5. Results from phenome-wide association study (PheWAS) in UK Biobank. Significant associations with diseases and continuous traits in UK Biobank are listed for each of the 241 conditionally independent genome-wide associations with CAD from the primary meta-analysis. Details of the diseases analyzed are provided in Supplementary Table 32 and details of the continuous traits a…
rsID	MarkerName	Gene_name	locus	UKBB PheWAS Diseases	UKBB PheWAS Continuous traits
rs2843152	1:2245570_C_G	SKI	1		Alkaline phosphatase (+) Aspartate aminotransferase (+) Triglycerides (+)
rs7413494	1:2985885_C_G	PRDM16	2
rs2493298	1:3325912_A_C	PRDM16	3	Hypertension (+)	DBP (+) SBP (+)
rs79598313	1:27284913_C_T	C1orf172	4	Gout (+) Hypercholesterolemia (+)	Alanine aminotransferase (+) Alkaline phosphatase (-) Apolipoprotein A (-) Apolipoprotein B (+) C-reactive protein (-) Cholesterol (+) Creatinine (-) Gamma glutamyltransferase (-) HDL-cholesterol (-) IGF-1 (-) LDL-direct (+) SBP (+) SHBG (-) Testosterone (-) Total bilirubin (+) Triglycerides (+) Urate (+)
rs61776719	1:38461319_A_C	FHL3	5		DBP (-) SBP (+)
rs34232196	1:55489542_C_T	BSND	6	Hypercholesterolemia (+)	Apolipoprotein B (+) Cholesterol (+) LDL-direct (+)
rs11591147	1:55505647_G_T	PCSK9	6	Hypercholesterolemia (+)	Apolipoprotein A (-) Apolipoprotein B (+) Cholesterol (+) LDL-direct (+)
rs472495	1:55521313_G_T	PCSK9	6	Hypercholesterolemia (+)	Apolipoprotein B (+) Cholesterol (+) LDL-direct (+)
rs11206803	1:56877509_C_T	PPAP2B	7
rs56170783	1:57016131_A_C	PPAP2B	7		BMI (-)
rs71646019	1:59433354_C_T	LOC100131060	8
rs12740374	1:109817590_G_T	CELSR2	9	Hypercholesterolemia (+)	Albumin (+) Apolipoprotein A (-) Apolipoprotein B (+) C-reactive protein (-) Cholesterol (+) Creatinine (-) Gamma glutamyltransferase (+) HDL-cholesterol (-) IGF-1 (-) LDL-direct (+) Total protein (+) Triglycerides (+)
rs1230666	1:114173410_A_G	MAGI3	10	Type 2 Diabetes (+) Hyperthyroidism (+) Hypothyroidism (+) Rheumatoid arthritis (+)
rs61797068	1:115902514_C_G	BAI3	11
rs67807996	1:149995265_A_G	OTUD7B	12	Chronic obstructive pulmonary disease (+)
rs11585169	1:150572037_A_T	MCL1	12		Aspartate aminotransferase (+) Glucose (+) SBP (+) Urate (+)
rs6686750	1:154419843_A_G	IL6R	13		Albumin (-) Alkaline phosphatase (+) C-reactive protein (+) SHBG (-)
rs61806987	1:169314833_A_G	NME7	14		Glucose (-) HbA1c (-)
rs60154123	1:210468999_C_T	HHAT	15	Hypercholesterolemia (+)
rs17163363	1:222828704_C_T	MIA3	16	Heart Failure (+) Hypercholesterolemia (+)	Glucose (+)
rs16986953	2:19942473_A_G	FLJ12334	17		HbA1c (-)
rs515135	2:21286057_C_T	APOB	18	Hypercholesterolemia (+)	Alkaline phosphatase (+) Apolipoprotein B (+) Cholesterol (+) LDL-direct (+) Triglycerides (+)
rs4245791	2:44074431_C_T	ABCG8	19	Cholelithiasis or Gallstones (-) Hypercholesterolemia (+)	Alanine aminotransferase (-) Apolipoprotein B (+) Aspartate aminotransferase (-) Cholesterol (+) LDL-direct (+)
rs76866386	2:44075483_C_T	ABCG8	19	Cholelithiasis or Gallstones (-) Hypercholesterolemia (+) Pancreatitis (-)	Alanine aminotransferase (-) Apolipoprotein B (+) Aspartate aminotransferase (-) Cholesterol (+) LDL-direct (+)
rs582384	2:45896437_A_C	PRKCE	20
rs243071	2:60619028_A_G	MIR4432	21	Type 2 Diabetes (+)
rs10176176	2:85762048_A_T	LOC100630918	22	Prostate cancer (-)
rs114192718	2:128785663_C_T	SAP130	23
rs4662330	2:144186475_C_T	ARHGAP15	24
rs6740731	2:145270592_A_G	ZEB2	25
rs10928241	2:145831428_C_T	DKFZp686O1327	25		DBP (-) SBP (-)
rs35611688	2:148377860_C_T	ACVR2A	26		Creatinine (+) Cystatin C (+) Urate (+) Urea (+)
rs10930115	2:164930382_A_T	FIGN	27	Hypertension (+)	SBP (+)
rs148812085	2:203877233_C_T	NBEAL1	28	Osteoarthritis (-)	Alkaline phosphatase (-) Apolipoprotein B (-) Cholesterol (-) Cystatin C (+) IGF-1 (+) LDL-direct (-)
rs1250247	2:216299629_C_G	FN1	29		LDL-direct (-) SBP (+)
rs2161967	2:218680529_G_T	TNS1	30		DBP (+) SBP (+)
rs952227	2:227062080_A_G	IRS1	31	Type 2 Diabetes (+) Hypercholesterolemia (+)	Alanine aminotransferase (+) Albumin (+) Apolipoprotein A (-) Aspartate aminotransferase (+) Gamma glutamyltransferase (+) HDL-cholesterol (-) SBP (+) SHBG (-) Triglycerides (+)
rs4140748	2:230005505_A_G	PID1	32
rs283485	2:233645691_A_G	GIGYF2	33		Albumin (+) Calcium (+) Creatinine (-) Cystatin C (-) Gamma glutamyltransferase (+)
rs34991912	3:14926351_C_T	FGD5	34	Hypertension (+)	DBP (+) SBP (+)
rs34759087	3:49162284_C_T	LAMB2	35		BMI (+) DBP (+) SBP (+)
rs77347777	3:52848207_C_T	ITIH4	36
rs17843797	3:124453022_G_T	UMPS	37		Cystatin C (+)
rs34330586	3:135800409_A_T	PPP2R3A	38	Hypercholesterolemia (+) Hypertension (+)	Alanine aminotransferase (+) Alkaline phosphatase (+) Apolipoprotein A (-) BMI (+) C reactive protein (-) Gamma glutamyltransferase (+) HDL-cholesterol (-) IGF-1 (+) LDL-direct (+) SHBG (-) Total bilirubin (-) Total protein (+) Triglycerides (+) Urea (-)
rs185244	3:138092889_C_T	MRAS	39	Hypertension (+)	BMI (-) HbA1c (+)
rs357494	3:153937753_A_G	ARHGEF26	40		Glucose (-) Urate (+)
rs4266144	3:156852592_C_G	LOC339894	41		HbA1c (-)
rs34229028	3:172117455_A_AC	FNDC3B	42		IGF-1 (-)
rs17083333	4:54572066_G_T	LNX1	43
rs781663	4:57781754_A_G	REST	44
rs12500824	4:77416627_A_G	SHROOM3	45	Hypertension (+)	Alanine aminotransferase (+) Albumin (-) Alkaline phosphatase (+) Aspartate aminotransferase (+) Creatinine (-) Cystatin C (-) Urea (-)
rs10857147	4:81181072_A_T	FGF5	46	Hypercholesterolemia (+) Hypertension (+)	Apolipoprotein B (-) Cholesterol (-) Creatinine (-) Cystatin C (-) DBP (+) SBP (+) Urate (-)
rs36002015	4:82625720_G_GT	RASGEF1B	47
rs7678555	4:120909501_A_C	MAD2L1	48
rs13124853	4:146784774_A_G	ZNF827	49		Alanine aminotransferase (-) Aspartate aminotransferase (-) Gamma glutamyltransferase (-) SBP (+)
rs13120678	4:148273397_A_G	EDNRA	50		Glucose (+) Oestradiol (+) Vitamin D (-)
rs6841581	4:148401190_A_G	EDNRA	50		SBP (+)
rs7440763	4:156433520_G_T	MAP9	51	Hypertension (+)	DBP (+) SBP (+)
rs3796587	4:156638073_C_G	GUCY1A3	51	Hypercholesterolemia (+) Hypertension (+)	DBP (+) SBP (+)
rs869396	4:169688000_A_C	PALLD	52		SBP (+)
rs17263917	5:9552338_A_G	SNORD123	53
rs4074793	5:52193125_A_G	ITGA1	54	Hypercholesterolemia (+)	Alanine aminotransferase (+) Albumin (-) Alkaline phosphatase (+) C-reactive_protein (+) Gamma glutamyltransferase (+)
rs62362364	5:55441571_C_G	ANKRD55	55
rs3936510	5:55860866_G_T	MAP3K1	56	Type 2 Diabetes (+) Hypercholesterolemia (+) Hypertension (+)	Alanine aminotransferase (+) Alkaline phosphatase (-) Apolipoprotein A (-) Apolipoprotein B (+) Gamma glutamyltransferase (+) HDL-cholesterol (-) LDL-direct (+) SBP (+) SHBG (-) Triglycerides (+) Urate (+)
rs12916	5:74656539_C_T	HMGCR	57	Hypercholesterolemia (+)	Apolipoprotein B (+) BMI (-) Cholesterol (+) HbA1c (-) LDL-direct (+) Triglycerides (+) Vitamin D (+)
rs112949822	5:108085190_A_G	FER	58
rs13169691	5:118448279_C_T	DMXL1	59
rs4345341	5:121278751_A_T	SRFBP1	60
rs6883598	5:127926190_A_C	FBN2	61	Hypertension (+)	DBP (+) SBP (+)
rs10477741	5:131795310_G_T	C5orf56	62	Asthma (+)
rs249760	5:141915692_C_T	FGF1	63		Glucose (-) Oestradiol (-)
rs3776307	5:142494165_A_G	ARHGAP26	64
rs72836800	6:1617327_C_T	FOXC1	65
rs9349379	6:12903957_A_G	PHACTR1	66	Migraine (-)	SBP (-)
rs6909752	6:22612629_A_G	HDGFL1	67
rs9266631	6:31346898_A_G	MICA	68	Asthma (+) Type 2 Diabetes (+) Hypercholesterolemia (+) Psoriasis (+) Rheumatoid arthritis (+)	C-reactive protein (+) HbA1c (+) Rheumatoid factor (-) SHBG (-) Total bilirubin (-) Total protein (-) Triglycerides (+)
rs9469899	6:34793124_A_G	UHRF1BP1	69	Hypertension (+) Hypothyroidism (+)	Apolipoprotein A (-) BMI (+) Cystatin C (+) DBP (+) HDL-cholesterol (-)
rs733701	6:39171862_C_T	KCNK5	70
rs1034246	6:43068370_G_T	PTK7	71
rs6905288	6:43758873_A_G	VEGFA	72	Hypercholesterolemia (+) Hypertension (+)	Alanine aminotransferase (+) Apolipoprotein A (-) Aspartate aminotransferase (+) Cystatin C (-) DBP (+) Glucose (-) HDL-cholesterol (-) IGF-1 (+) SHBG (-) Triglycerides (+)
rs11752218	6:57145562_C_T	PRIM2	73
rs9361867	6:82595959_C_T	FAM46A	74
rs2983896	6:97029871_A_G	FHL5	75	Hypertension (-) Migraine (-)	DBP (-) SBP (-) Triglycerides (-)
rs35510806	6:126678331_T_TA	CENPW	76		Apolipoprotein B (+) C-reactive protein (+) Gamma glutamyltransferase (+) HDL-cholesterol (-) IGF-1 (-) LDL-direct (+) Phosphate (-) Total bilirubin (+) Triglycerides (+)
rs6919211	6:133999868_C_G	MGC34034	77
rs2327426	6:134202690_C_T	TCF21	77	Hypertension (+)	Creatinine (-) Urea (-)
rs2492304	6:134378151_A_T	SLC2A12	78
rs17080093	6:150997440_C_T	PLEKHG1	79	Hypertension (+)	DBP (+) SBP (+)
rs6932293	6:160535878_C_T	SLC22A1	80	Hypercholesterolemia (+)	Apolipoprotein B (+) Cholesterol (+) Glucose (-) LDL-direct (+) Lipoprotein A (+) Vitamin D (+)
rs56195640	6:160720747_A_G	SLC22A2	80		Lipoprotein A (+)
rs10455872	6:161010118_A_G	LPA	80	Aortic valve disease (+) Bradyarrhythmia (+) Hypercholesterolemia (+) Hypertension (+) Peripheral vascular disease (+)	Albumin (-) Apolipoprotein B (+) Cholesterol (+) Creatinine (+) HbA1c (+) LDL-direct (+) Lipoprotein A (+) Triglycerides (-)
rs73596816	6:161017363_A_G	LPA	80	Hypercholesterolemia (+)	Apolipoprotein B (+) Cholesterol (+) LDL-direct (+) Lipoprotein A (+)
rs79018195	6:161024291_C_T	LPA	80		Lipoprotein A (+)
rs192425087	6:161032250_C_T	LPA	80	Hypercholesterolemia (+)	Cholesterol (+) LDL-direct (+) Lipoprotein A (+)
rs1998043	6:161097871_A_G	LPA	80		Cholesterol (+) HDL-cholesterol (+) LDL-direct (+) Lipoprotein A (+) Triglycerides (-)
rs28867400	6:161104918_A_G	LPA	80	Hypercholesterolemia (+)	Apolipoprotein B (+) Cholesterol (+) LDL-direct (+) Lipoprotein A (+)
rs186696265	6:161111700_C_T	PLG	80	Hypercholesterolemia (+)	Apolipoprotein B (+) Cholesterol (+) LDL-direct (+) Lipoprotein A (+) Triglycerides (-)
rs184278183	6:161177756_C_T	PLG	80	Hypercholesterolemia (+)	Cholesterol (+) LDL-direct (+) Lipoprotein A (+)
rs62435159	7:1911281_A_G	MAD1L1	81	Type 2 Diabetes (+)	BMI (+) Glucose (+) HbA1c (+)
rs10951983	7:6446027_A_G	RAC1	82	Cholelithiasis or Gallstones (-)	Apolipoprotein A (-) HDL-cholesterol (-)
rs2107595	7:19049388_A_G	HDAC9	83	Hypercholesterolemia (+) Hypertension (+)	Glucose (-) HbA1c (-) SBP (+)
rs10486389	7:20300416_A_G	MACC1	84
rs2215614	7:35277093_A_C	TBX20	85
rs2107732	7:45077978_A_G	CCM2	86	Hypertension (+)	DBP (+) Vitamin D (+)
rs12112877	7:106941324_C_T	COG5	87	Hypercholesterolemia (+)	Alkaline phosphatase (+) Calcium (-) Cystatin C (-)
rs13222797	7:117100046_G_T	CFTR	88
rs11556924	7:129663496_C_T	ZC3HC1	89	Hypertension (+)	Creatinine (+) Cystatin C (+) DBP (+) SHBG (-)
rs756142636	7:139760540_T_TCCCTGCTCTC	PARP12	90
rs3918226	7:150690176_C_T	NOS3	91	Allergic rhinitis (-) Hypercholesterolemia (+) Hypertension (+)	Creatinine (+) DBP (+) SBP (+)
rs4646249	8:18260431_G_T	NAT2	92	Hypercholesterolemia (+)	Albumin (-) Alkaline phosphatase (-) Cholesterol (+) IGF-1 (+) LDL-direct (+) Triglycerides (+)
rs268	8:19813529_A_G	LPL	93	Hypercholesterolemia (+)	Apolipoprotein A (-) Apolipoprotein B (+) HDL-cholesterol (-) LDL-direct (+) Triglycerides (+)
rs894211	8:19865747_C_T	LPL	93	Hypercholesterolemia (+)	Apolipoprotein A (-) Apolipoprotein B (+) Aspartate aminotransferase (+) HDL-cholesterol (-) LDL-direct (+) Triglycerides (+)
rs66778572	8:19916120_A_G	SLC18A1	93	Hypercholesterolemia (+)	Apolipoprotein A (-) HDL-cholesterol (-) Triglycerides (+)
rs56408342	8:22048490_A_G	BMP1	94
rs1510758	8:25061807_A_G	DOCK5	95		Glucose (+) Vitamin D (-)
rs34917849	8:95278307_C_G	GEM	96		SBP (+)
rs2001846	8:126478450_C_T	TRIB1	97	Hypercholesterolemia (+)	Alanine aminotransferase (+) Albumin (+) Alkaline phosphatase (+) Apolipoprotein B (+) Aspartate aminotransferase (+) BMI (-) C-reactive protein (+) Cholesterol (+) Creatinine (-) Cystatin C (-) Gamma glutamyltransferase (+) HDL-cholesterol (-) HbA1c (-) LDL-direct (+) Triglycerides (+) Vitamin D (+)
rs10961206	9:13724051_A_T	C9orf146	98
rs10811183	9:19436055_A_G	ACER2	99		Cholesterol (+) Glucose (-) HDL-cholesterol (+) LDL-direct (+)
rs11523031	9:21843842_A_G	MTAP	100		Glucose (-)
rs76959412	9:22011083_C_G	CDKN2B-AS1	100
rs2891168	9:22098619_A_G	CDKN2B-AS1	100	Type 2 Diabetes (+) Glaucoma (+) Heart Failure (+) Hypercholesterolemia (+) Peripheral vascular disease (+)	Apolipoprotein B (-) Creatinine (+)
rs6475608	9:22101702_C_T	CDKN2B-AS1	100
rs1967604	9:110530324_A_G	KLF4	101		HbA1c (+)
rs41312891	9:123726749_G_GCAAA	C5	102
rs885150	9:124420173_C_T	DAB2IP	102
rs651007	9:136153875_C_T	ABO	103	Hypercholesterolemia (+) Venous thromboembolism (+)	Alanine aminotransferase (+) Alkaline phosphatase (-) Apolipoprotein A (+) Apolipoprotein B (+) Aspartate aminotransferase (-) C-reactive protein (+) Cholesterol (+) Creatinine (-) DBP (-) Gamma glutamyltransferase (+) Glucose (+) HDL-cholesterol (+) HbA1c (+) LDL-direct (+) Total bilirubin (-) Total protein (+) Triglycerides (-) Urea (+)
rs17566555	10:12275947_A_G	CDC123	104
rs9337951	10:30317073_A_G	KIAA1462	105		Oestradiol (+)
rs1870634	10:44480811_G_T	LOC283033	106
rs2457480	10:44740010_A_G	CXCL12	106
rs494207	10:44741256_A_G	CXCL12	106		Glucose (+) HbA1c (+)
rs17680741	10:82251514_C_T	TSPAN14	107
rs1051338	10:91007360_G_T	LIPA	108		Alkaline phosphatase (+) C-reactive protein (+)
rs55753709	10:96029170_C_T	PLCE1	109	Hypertension (-)	DBP (-) IGF-1 (-) SBP (-)
rs884811	10:99923763_C_G	C10orf28	110		BMI (+)
rs77787671	10:104776205_C_T	CNNM2	111	Hypertension (+)	BMI (-) DBP (+) HbA1c (+) SBP (+)
rs2067831	10:105643223_C_G	OBFC1	112		SBP (-)
rs2672592	10:124230750_G_T	HTRA1	113
rs11601507	11:5701074_A_C	TRIM5	114	Hypercholesterolemia (+)	Alanine aminotransferase (+) Alkaline phosphatase (+) Apolipoprotein A (-) Apolipoprotein B (+) Aspartate aminotransferase (+) Cholesterol (+) HDL-cholesterol (-) LDL-direct (+) Total bilirubin (+)
rs4537761	11:9323353_C_T	TMEM41B	115
rs360153	11:9762274_C_T	SWAP70	115	Hypertension (+)	DBP (+) HbA1c (-) SBP (+) Total protein (-)
rs11316597	11:13295751_A_AT	ARNTL	116	Hypertension (+)	BMI (+) C-reactive protein (+) DBP (+) SBP (+) SHBG (-) Total bilirubin (-)
rs7118294	11:32380521_C_T	WT1	117	Uterine fibroids (+)
rs2306363	11:65405600_G_T	SIPA1	118	Hypertension (+)	Apolipoprotein A (-) DBP (+) HDL-cholesterol (-) SBP (+) SHBG (-) Triglycerides (+) Urate (+)
rs584961	11:75277628_A_G	SERPINH1	119
rs633185	11:100593538_C_G	ARHGAP42	120	Hypercholesterolemia (+) Hypertension (+)	DBP (+) SBP (+)
rs1892971	11:102795606_A_G	MMP13	121
rs2839812	11:103673294_A_T	MIR4693	122
rs10488763	11:110244360_A_T	FDX1	123
rs964184	11:116648917_C_G	ZNF259	124	Hypercholesterolemia (+)	Apolipoprotein B (+) Aspartate aminotransferase (+) Cholesterol (+) Creatinine (-) HDL-cholesterol (-) HbA1c (-) LDL-direct (+) Total bilirubin (+) Triglycerides (+)
rs1177562	11:118949331_C_T	VPS11	125		Alanine aminotransferase (+) Albumin (+) Apolipoprotein A (-) BMI (+) Gamma glutamyltransferase (+) HDL-cholesterol (-) Total protein (+)
rs4938809	11:120363937_C_T	ARHGEF12	126		IGF-1 (+)
rs10790800	11:126262638_A_G	ST3GAL4	127		Alkaline phosphatase (-)
rs72447384	12:7178440_T_TATTTA	C1S	128		Gamma glutamyltransferase (+)
rs10841443	12:20220033_C_G	LOC100506393	129	Hypertension (+)	DBP (+)
rs75160195	12:54521594_C_T	LOC400043	130
rs2681472	12:90008959_A_G	ATP2B1	131	Hypertension (-)	DBP (-) HbA1c (-) SBP (-)
rs11107903	12:95507971_A_G	FGD6	132
rs10774625	12:111910219_A_G	ATXN2	133	Hypertension (+) Hyperthyroidism (+) Hypothyroidism (+) Psoriasis (+)	Alanine aminotransferase (+) Albumin (-) Alkaline phosphatase (+) Apolipoprotein A (-) Apolipoprotein B (-) Aspartate aminotransferase (+) Cholesterol (-) Creatinine (+) Cystatin C (+) DBP (+) Glucose (+) HDL-cholesterol (-) HbA1c (-) LDL-direct (-) Oestradiol (+) Phosphate (+) SBP (+) Total bilirubin (+) Total protein (+) Urate (+) Vitamin D (-)
rs34606058	12:115353368_C_T	TBX3	134		DBP (+)
rs2244608	12:121416988_A_G	HNF1A	135	Cholelithiasis or Gallstones (-) Type 2 Diabetes (+) Hypercholesterolemia (+)	Alkaline phosphatase (+) Apolipoprotein A (+) Apolipoprotein B (+) C-reactive protein (-) Cholesterol (+) Cystatin C (+) Gamma glutamyltransferase (-) IGF-1 (+) LDL-direct (+) SHBG (-) Urate (-) Urea (+) Vitamin D (+)
rs7133378	12:124409502_A_G	DNAH10	136		Apolipoprotein A (-) Creatinine (+) HDL-cholesterol (-) SHBG (-) Triglycerides (+)
rs7485656	12:125315647_A_G	SCARB1	137	Hypercholesterolemia (+)	Apolipoprotein B (+) Cholesterol (+) LDL-direct (+) Oestradiol (-) Triglycerides (+) Vitamin D (+)
rs7296737	12:125336956_C_T	SCARB1	137	Hypercholesterolemia (+)	Aspartate aminotransferase (+)
rs17086617	13:28962686_C_T	FLT1	138
rs7991314	13:33126074_C_T	N4BP2L2	139		BMI (+) Glucose (-) HbA1c (-)
rs8000794	13:99434810_C_G	DOCK9	140
rs11617955	13:110818102_A_T	COL4A1	141		DBP (+)
rs3783113	13:110834746_C_T	COL4A1	141		DBP (+)
rs11619113	13:110918660_C_G	COL4A1	141
rs4773141	13:110954353_C_G	COL4A1	142		DBP (+)
rs9515203	13:111049623_C_T	COL4A2	143		HbA1c (-)
rs7333991	13:111108436_C_T	COL4A2	143		Alkaline phosphatase (+)
rs4907571	13:113618496_C_T	MCF2L-AS1	144		SBP (+)
rs10131894	14:75446879_C_G	EIF2B2	145		Alkaline phosphatase (-) IGF-1 (+)
rs112635299	14:94838142_G_T	SERPINA1	146	Cholelithiasis or Gallstones (-) Osteoarthritis (+) Pancreatitis (-)	Alanine aminotransferase (-) Albumin (-) Alkaline phosphatase (-) Aspartate aminotransferase (-) BMI (+) C-reactive protein (+) Calcium (-) Cystatin C (-) DBP (+) Gamma glutamyltransferase (-) IGF-1 (+) SBP (+) SHBG (-) Testosterone (-) Total protein (-) Urea (-)
rs36033161	14:100123487_C_T	HHIPL1	147
rs588136	15:58730498_C_T	LIPC	148	Hypercholesterolemia (+)	Alanine aminotransferase (-) Alkaline phosphatase (-) Apolipoprotein A (+) Apolipoprotein B (+) Aspartate aminotransferase (-) Cholesterol (+) HDL-cholesterol (+) LDL-direct (+) Triglycerides (+) Vitamin D (-)
rs56062135	15:67455630_C_T	SMAD3	149	Allergic rhinitis (-) Asthma (-)	IGF-1 (+)
rs112238647	15:79051705_C_T	ADAMTS7	150		DBP (-) Total protein (+)
rs7177201	15:79065380_C_T	ADAMTS7	150		Creatinine (-) Cystatin C (-) DBP (-)
rs7173743	15:79141784_C_T	MORF4L1	150		Aspartate aminotransferase (+)
rs2683260	15:81385552_G_T	C15orf26	151		HbA1c (-)
rs1807214	15:89565257_A_C	ABHD2	152		Creatinine (+) Glucose (+) Oestradiol (+)
rs7183988	15:91428589_G_T	FES	153	Hypercholesterolemia (+) Hypertension (+)	Alanine aminotransferase (+) DBP (+) SBP (+)
rs17581137	15:96146414_A_C	LOC145820	154
rs12691049	16:15909513_A_C	MYH11	155
rs12446515	16:56987015_C_T	CETP	156	Hypercholesterolemia (+)	Apolipoprotein A (-) Apolipoprotein B (+) Aspartate aminotransferase (+) Cholesterol (-) HDL-cholesterol (-) LDL-direct (+) Triglycerides (+)
rs12445401	16:72148419_A_G	DHX38	157	Hypercholesterolemia (+)	Albumin (+) Apolipoprotein B (+) Aspartate aminotransferase (+) Cholesterol (+) Glucose (-) HbA1c (-) LDL-direct (+) Triglycerides (+) Vitamin D (+)
rs8046696	16:75442143_G_T	CFDP1	158	Hypertension (+)	DBP (+) SBP (+)
rs10493891	16:81510742_C_T	CMIP	159	Hypertension (+)	DBP (+) SBP (+)
rs7189462	16:81907867_G_T	PLCG2	160		C-reactive protein (-)
rs7500448	16:83045790_A_G	CDH13	161		DBP (-) SBP (+)
rs4790881	17:2068932_A_C	SMG6	162		Albumin (-) Alkaline phosphatase (-) Apolipoprotein A (-) Calcium (-) Total protein (-)
rs12936927	17:17726965_C_T	SREBF1	163		Creatinine (-) Glucose (-) IGF-1 (+) Phosphate (+) SHBG (-) Vitamin D (+)
rs11080107	17:27938424_C_T	ANKRD13B	164	Hypertension (+) Hypothyroidism (+)
rs12952244	17:40270081_A_G	KAT2A	165	Hypothyroidism (+)	Albumin (-) Glucose (-) Oestradiol (-)
rs8068844	17:40571284_C_T	PTRF	165		C-reactive protein (+) Gamma glutamyltransferase (+) IGF-1 (-) LDL-direct (+) Triglycerides (+)
rs17608766	17:45013271_C_T	GOSR2	166	Hypertension (+)	HbA1c (+) SBP (+) Urea (+)
rs4643373	17:47123423_C_T	IGF2BP1	167	Hypertension (+)	BMI (+) C-reactive protein (+) Cystatin C (+) DBP (+) SBP (+) SHBG (-)
rs5820757	17:47417942_G_GA	ZNF652	167	Asthma (+) Hypercholesterolemia (+) Hypertension (+)	DBP (+) HbA1c (+) SBP (+) SHBG (-) Testosterone (-) Triglycerides (+)
rs11655024	17:59232365_C_T	BCAS3	168		Creatinine (-) Cystatin C (-) DBP (+) Phosphate (-) SBP (+) Total bilirubin (-) Urea (-)
rs11079536	17:62392403_G_T	PECAM1	169		SBP (+)
rs2909217	17:66463985_C_T	WIPI1	170		Alkaline phosphatase (-) Creatinine (+) Phosphate (+)
rs2410859	17:73841285_C_T	UNC13D	171	Hypercholesterolemia (+)	Glucose (+) IGF-1 (+) LDL-direct (+) Total bilirubin (-) Total protein (+)
rs9951447	18:20009691_C_T	CTAGE1	172
rs9945890	18:46515916_G_T	SMAD7	173	Hypercholesterolemia (+)
rs12965923	18:47213682_A_G	LIPG	174		Apolipoprotein A (+) Cholesterol (+) HDL-cholesterol (+)
rs11663411	18:56960510_C_T	CPLX4	175
rs476828	18:57852587_C_T	MC4R	176	Gout (+) Hypertension (+)	Apolipoprotein A (-) BMI (+) C-reactive protein (+) Cystatin C (+) HDL-cholesterol (-) SHBG (-) Triglycerides (+) Urate (+)
rs116843064	19:8429323_A_G	ANGPTL4	177	Hypercholesterolemia (+)	Apolipoprotein A (-) HDL-cholesterol (-) Triglycerides (+)
rs55997232	19:11188117_C_T	LDLR	178	Hypercholesterolemia (+)	Apolipoprotein A (-) Apolipoprotein B (+) Cholesterol (+) LDL-direct (+)
rs10422256	19:11216617_A_G	LDLR	178	Hypercholesterolemia (+)	Apolipoprotein B (+) Cholesterol (+) HbA1c (+) LDL-direct (+)
rs72658867	19:11231203_A_G	LDLR	178	Hypercholesterolemia (+)	Apolipoprotein B (+) Cholesterol (+) LDL-direct (+) Triglycerides (+)
rs167479	19:11526765_G_T	RGL3	179	Hypercholesterolemia (+) Hypertension (+)	DBP (+) SBP (+)
rs7246865	19:17219105_A_G	MYO9B	180	Hypertension (+)	DBP (+) HbA1c (-) SBP (+)
rs10410487	19:17829608_C_T	MAP1S	181		Gamma glutamyltransferase (+)
rs78030362	19:18575193_A_G	ELL	182		Creatinine (+) Phosphate (+)
rs768453105	19:41790086_G_GTTATGGTA	HNRNPUL1	183		Aspartate aminotransferase (+) Gamma glutamyltransferase (+) IGF-1 (+)
rs11466359	19:41837615_A_G	TGFB1	183
rs1800469	19:41860296_A_G	B9D2	183
rs429358	19:45411941_C_T	APOE	184	Alzheimers or Dementia (+) Hypercholesterolemia (+)	Alanine aminotransferase (-) Alkaline phosphatase (-) Apolipoprotein A (-) Apolipoprotein B (+) BMI (-) C-reactive protein (-) Cholesterol (+) Creatinine (-) Cystatin C (-) Gamma glutamyltransferase (-) HDL-cholesterol (-) LDL-direct (+) SHBG (+) Triglycerides (+) Urate (-) Urea (-)
rs7412	19:45412079_C_T	APOE	184	Hypercholesterolemia (+) Hypertension (+)	Albumin (+) Alkaline phosphatase (-) Apolipoprotein A (-) Apolipoprotein B (+) BMI (-) C-reactive protein (-) Cholesterol (+) Creatinine (-) Cystatin C (-) Direct bilirubin (-) HDL-cholesterol (-) LDL-direct (+) Lipoprotein A (+) SBP (+) Triglycerides (-)
rs183657985	19:45742498_C_T	EXOC3L2	185	Hypertension (+)	Alanine aminotransferase (+) Aspartate aminotransferase (-) C-reactive protein (+) Calcium (-) DBP (+) Gamma glutamyltransferase (+) SBP (+) SHBG (-) Total protein (-)
rs8108474	19:46301479_C_T	RSPH6A	186	Cholelithiasis or Gallstones (+)	SBP (-)
rs1132274	20:17596155_A_C	RRBP1	187		Alkaline phosphatase (+) Apolipoprotein A (-) Aspartate aminotransferase (-) Vitamin D (+)
rs6088595	20:33358499_A_T	NCOA6	188		Alanine aminotransferase (+) Apolipoprotein A (-) Creatinine (+) Urate (+)
rs17406518	20:33799176_A_C	MMP24	188	Venous thromboembolism (-)	HbA1c (+)
rs2207132	20:39142516_A_G	MAFB	189	Hypercholesterolemia (+)	Alanine aminotransferase (+) Alkaline phosphatase (+) Apolipoprotein B (+) C-reactive protein (+) Cholesterol (+) IGF-1 (-) LDL-direct (+) Total bilirubin (-) Triglycerides (+)
rs6102343	20:39924279_A_G	ZHX3	190	Hypercholesterolemia (+)	Apolipoprotein B (+) Cholesterol (+) Gamma glutamyltransferase (+) Glucose (-) IGF-1 (+) LDL-direct (+) SHBG (+) Total bilirubin (+) Triglycerides (+)
rs8124182	20:44608901_A_G	ZNF335	191		Apolipoprotein B (-)
rs2008614	20:47433150_C_T	PREX1	192	Hypertension (+)	DBP (+) SBP (+)
rs6026739	20:57739469_A_T	ZNF831	193	Hypercholesterolemia (+) Hypertension (+)	DBP (+) SBP (+)
rs28451064	21:35593827_A_G	NCRNA00310	194		DBP (+)
rs149487184	21:35605863_C_T	NCRNA00310	194		HbA1c (+) SBP (-)
rs71313931	22:19960184_C_G	ARVCF	195	Hypertension (+)	SBP (+)
rs12484557	22:24555861_A_G	CABIN1	196		Gamma glutamyltransferase (+)
rs5760309	22:24677831_G_T	SPECC1L	196		Gamma glutamyltransferase (+) Glucose (+) HbA1c (+) Vitamin D (-)
rs6006426	22:30669883_A_G	OSM	197
rs139012	22:43623972_A_G	SCUBE1	198

## Sheet: ST6
Supplementary Table 6. Framework for rare variant tests in UK Biobank. Details of minor allele frequency thresholds and variant annotations used for each of the four masks used in the rare variant testing. Annotations were generated using the LOFTEE plugin from the Ensembl Variant Effect Predictor.
Label	Mask	Maximum MAF	Annotations included	# genes tested
Lenient	1	0.05	Missense, frameshift, stop gain, stop loss, splice site	15923
No missense	2	0.05	Frameshift, stop gain, stop loss, splice site	1231
Strict MAF	3	0.005	Missense, frameshift, stop gain, stop loss, splice site	15036
Strictest	4	0.005	Frameshift, stop gain, stop loss, splice site	965

## Sheet: ST7
Supplementary Table 7. Rare variant test results P-values for each combination of gene, test and mask. Results are ordered by ascending P-value for Mask1 SKATO. ‘NA’ denotes that this gene could not be tested using this mask due to insufficient variants. Details of tests and masks are listed in Supplementary Table 6.
	Mask1			Mask2			Mask3			Mask4
Gene	SKATO	Burden	SKAT	SKATO	Burden	SKAT	SKATO	Burden	SKAT	SKATO	Burden	SKAT
PCSK9	5.56208e-13	5.63487e-07	8.87e-14	4.94822e-12	7.06888e-13	7.97071e-13	0.510831	0.614902	0.365988	NA	NA	NA
HTRA1	1.04649e-05	7.55914e-05	9.65632e-06	NA	NA	NA	1.04649e-05	7.55914e-05	9.65632e-06	NA	NA	NA
MOGAT1	2.77525e-05	0.00948085	1.80006e-05	0.0206059	0.0149703	0.0585386	3.72151e-05	0.00793422	2.5247e-05	NA	NA	NA
LPL	4.89293e-05	3.81162e-05	0.000523226	NA	NA	NA	0.0880715	0.212629	0.0642708	NA	NA	NA
COL4A1	7.09587e-05	8.25976e-05	0.000162459	NA	NA	NA	0.00849864	0.00753896	0.00972719	NA	NA	NA
ECM1	0.00015714	0.000300553	0.000177826	NA	NA	NA	0.822148	0.652609	0.835982	NA	NA	NA
SETD1A	0.000163342	0.00568249	0.000129789	NA	NA	NA	0.593114	0.460858	0.614085	NA	NA	NA
GTF2E2	0.000339475	0.000260028	0.00115416	NA	NA	NA	0.0873007	0.0615332	0.0833648	NA	NA	NA
LIMS2	0.000445067	0.000392031	0.00934148	0.0097146	0.00659643	0.0125876	0.00874549	0.00597911	0.0580957	0.0097146	0.00659643	0.0125876
TMEM98	0.000474341	0.000410465	0.000631099	NA	NA	NA	0.000474341	0.000410465	0.000631099	NA	NA	NA
IL33	0.000556874	0.00883264	0.000463184	0.000452386	0.0049964	0.000394762	0.000556874	0.00883264	0.000463184	0.000452386	0.0049964	0.000394762
IFI16	0.000571589	0.100673	0.000278193	NA	NA	NA	0.0265249	0.0196642	0.0940429	NA	NA	NA
CDKN2A	0.000575171	0.000542395	0.0133556	NA	NA	NA	0.0141751	0.0134182	0.0256115	NA	NA	NA
DVL3	0.000598291	0.0428193	0.000459341	NA	NA	NA	0.000598291	0.0428193	0.000459341	NA	NA	NA
YKT6	0.000641513	0.14272	0.000469251	NA	NA	NA	0.000714714	0.0297413	0.000554859	NA	NA	NA
LRIT1	0.000648672	0.331024	0.000331031	NA	NA	NA	0.000247512	0.508885	0.000149372	NA	NA	NA
PTK7	0.000867327	0.000745346	0.00213267	NA	NA	NA	0.27085	0.181001	0.222611	NA	NA	NA
ZDHHC22	0.000908029	0.00168292	0.000862551	NA	NA	NA	0.000908029	0.00168292	0.000862551	NA	NA	NA
FBXW9	0.000926319	0.000426449	0.0148303	NA	NA	NA	0.00180775	0.000900542	0.0165759	NA	NA	NA
KRTAP2-4	0.001	0.022192	0.000927692	NA	NA	NA	0.001	0.022192	0.000927692	NA	NA	NA
GTPBP3	0.00101301	0.000927628	0.00173452	NA	NA	NA	0.000735882	0.000673002	0.00164466	NA	NA	NA
LIPG	0.00111613	0.00103078	0.0182697	NA	NA	NA	0.0118761	0.0107204	0.0267914	NA	NA	NA
ELOF1	0.00134108	0.00521138	0.00135256	NA	NA	NA	0.00134108	0.00521138	0.00135256	NA	NA	NA
KCNK18	0.00135023	0.631036	0.000710321	NA	NA	NA	1	0.770037	0.873446	NA	NA	NA
IVD	0.00139365	0.000930076	0.00869158	NA	NA	NA	0.00139365	0.000930076	0.00869158	NA	NA	NA
CD5	0.00145784	0.0104493	0.00101275	NA	NA	NA	0.00174575	0.0318874	0.00111688	NA	NA	NA
MUC13	0.00153991	0.0627915	0.000955527	NA	NA	NA	0.583944	0.420234	0.464613	NA	NA	NA
RAPGEF2	0.00156307	0.308366	0.000989254	NA	NA	NA	0.00156307	0.308366	0.000989254	NA	NA	NA
RPRD2	0.00162024	0.00199215	0.00180421	NA	NA	NA	0.00162024	0.00199215	0.00180421	NA	NA	NA
MAST4	0.00168722	0.00323068	0.00160448	NA	NA	NA	0.757169	0.564523	0.625596	NA	NA	NA
ZNF12	0.0018962	0.0190476	0.00145281	NA	NA	NA	0.644279	0.791028	0.491736	NA	NA	NA
CPT1A	0.00199835	0.00130622	0.00619762	NA	NA	NA	0.0292477	0.030086	0.0234211	NA	NA	NA
MYH3	0.00201427	0.00103016	0.0404881	NA	NA	NA	0.00715561	0.00429064	0.019141	NA	NA	NA
GPAA1	0.00203236	0.00182233	0.00243054	NA	NA	NA	0.217765	0.239625	0.161478	NA	NA	NA
RPS6KA4	0.00205101	0.00154441	0.00872224	NA	NA	NA	0.00205101	0.00154441	0.00872224	NA	NA	NA
PSMA5	0.00213216	0.00217139	0.00211357	NA	NA	NA	0.00213216	0.00217139	0.00211357	NA	NA	NA
PIGQ	0.00221436	0.00597761	0.00179522	NA	NA	NA	0.0867934	0.197655	0.0502637	NA	NA	NA
PHF20L1	0.00221603	0.00218476	0.0023984	NA	NA	NA	0.467227	0.490233	0.440304	NA	NA	NA
PRSS12	0.00230112	0.00352985	0.0022567	NA	NA	NA	0.686013	0.547783	0.519152	NA	NA	NA
CYB561D2	0.00232726	0.00164048	0.002837	0.0389216	0.0896068	0.0361014	0.0389216	0.0896068	0.0361014	0.0389216	0.0896068	0.0361014
ETAA1	0.00251911	0.0530609	0.00154367	NA	NA	NA	0.00251911	0.0530609	0.00154367	NA	NA	NA
SLC32A1	0.00262573	0.00731603	0.0023416	NA	NA	NA	0.00262573	0.00731603	0.0023416	NA	NA	NA
DDX49	0.00273529	0.0173663	0.00222196	NA	NA	NA	0.821996	0.676225	0.738521	NA	NA	NA
AL360004.1	0.00295007	0.00232759	0.0142445	NA	NA	NA	NA	NA	NA	NA	NA	NA
ACAT1	0.00295221	0.00266795	0.0157882	NA	NA	NA	NA	NA	NA	NA	NA	NA
DPH2	0.00300664	0.0277746	0.00161848	NA	NA	NA	0.00300664	0.0277746	0.00161848	NA	NA	NA
RPUSD4	0.00303905	0.00188048	0.0116401	0.00285036	0.00274051	0.00508807	0.00303905	0.00188048	0.0116401	0.00285036	0.00274051	0.00508807
FAM131A	0.00315256	0.0162062	0.00264311	NA	NA	NA	0.00310517	0.0107763	0.00263077	NA	NA	NA
CASKIN1	0.00318035	0.00286335	0.00472835	NA	NA	NA	0.418902	0.280696	0.644853	NA	NA	NA
AL022328.1	0.00343066	0.00317113	0.00647279	NA	NA	NA	0.00343066	0.00317113	0.00647279	NA	NA	NA
ANKRD50	0.00346054	0.0100505	0.00283517	NA	NA	NA	1	0.981128	0.849784	NA	NA	NA
PLK1	0.00346075	0.00640754	0.00330025	NA	NA	NA	0.00334141	0.00448315	0.00320518	NA	NA	NA
SYNJ2	0.00348478	0.0497723	0.0017612	NA	NA	NA	0.000558777	0.00516059	0.000407551	NA	NA	NA
FBXO33	0.00351502	0.00316382	0.0196429	NA	NA	NA	0.00351502	0.00316382	0.0196429	NA	NA	NA
MPDU1	0.00353248	0.196977	0.00195655	NA	NA	NA	0.00353248	0.196977	0.00195655	NA	NA	NA
MFF	0.00360958	0.00343851	0.00388397	NA	NA	NA	0.00360958	0.00343851	0.00388397	NA	NA	NA
PLG	0.00376261	0.00210257	0.020435	NA	NA	NA	0.125528	0.0703419	0.308222	NA	NA	NA
HDDC3	0.00382637	0.00331912	0.00773007	NA	NA	NA	0.280674	0.216439	0.235565	NA	NA	NA
PCDHB7	0.00390285	0.00219425	0.0339984	NA	NA	NA	0.109517	0.0745226	0.144107	NA	NA	NA
C1orf43	0.00396102	0.00352372	0.0203639	NA	NA	NA	0.0370496	0.0290513	0.0617807	NA	NA	NA
TSPYL1	0.00396766	0.00375726	0.010351	NA	NA	NA	0.0116259	0.0117968	0.0110654	NA	NA	NA
ILK	0.00399083	0.00264416	0.0602821	0.00555062	0.0052023	0.0117909	0.00399083	0.00264416	0.0602821	0.00555062	0.0052023	0.0117909
CCDC144NL	0.00424051	0.0691082	0.00321634	NA	NA	NA	0.00424051	0.0691082	0.00321634	NA	NA	NA
POU3F2	0.00427937	0.00422518	0.00423348	NA	NA	NA	NA	NA	NA	NA	NA	NA
TNFRSF19	0.00432719	0.638044	0.00245223	NA	NA	NA	0.603594	0.760615	0.493672	NA	NA	NA
APCDD1	0.00438362	0.00223959	0.0321543	NA	NA	NA	0.00877213	0.00461292	0.0342446	NA	NA	NA
PPP2R3A	0.00454326	0.00224144	0.049584	NA	NA	NA	0.00810752	0.00561023	0.0188561	NA	NA	NA
ANXA9	0.00455359	0.00335688	0.0677659	NA	NA	NA	0.00231318	0.0012974	0.00803198	NA	NA	NA
WDR63	0.00458363	0.129682	0.00245033	NA	NA	NA	0.103143	0.0791613	0.075122	NA	NA	NA
PPIC	0.00472561	0.00367517	0.00718028	NA	NA	NA	0.223763	0.193864	0.157254	NA	NA	NA
PRPF40A	0.00476937	0.00332985	0.010118	NA	NA	NA	0.00476937	0.00332985	0.010118	NA	NA	NA
AMY2B	0.00479177	0.00286722	0.010695	NA	NA	NA	0.00347431	0.00191141	0.0105418	NA	NA	NA
LRRC3	0.00487685	0.0044908	0.0122972	NA	NA	NA	0.00487685	0.0044908	0.0122972	NA	NA	NA
ZNF561	0.00489099	0.00267982	0.0264449	NA	NA	NA	0.00489099	0.00267982	0.0264449	NA	NA	NA
TCP11	0.00504064	0.00442844	0.00495578	NA	NA	NA	0.00745178	0.00760789	0.00730792	NA	NA	NA
HENMT1	0.00510124	0.0051609	0.00459688	NA	NA	NA	0.00634149	0.00845291	0.00447678	NA	NA	NA
STK24	0.00515275	0.00409993	0.00953591	NA	NA	NA	0.328847	0.231858	0.387935	NA	NA	NA
DLEU7	0.0052828	0.00477259	0.00632668	NA	NA	NA	0.00464747	0.00446145	0.0050703	NA	NA	NA
SHISA5	0.0052963	0.00724734	0.00490216	NA	NA	NA	0.0052963	0.00724734	0.00490216	NA	NA	NA
GLYATL2	0.00561109	0.00352331	0.013355	NA	NA	NA	0.149285	0.114668	0.112272	NA	NA	NA
DNAJB13	0.00564403	0.00386761	0.0222878	0.678106	0.676556	0.678035	0.0430829	0.0406006	0.0439734	0.678106	0.676556	0.678035
HDGFRP2	0.00577608	0.00297965	0.0340994	NA	NA	NA	0.692912	0.522391	0.724947	NA	NA	NA
MYO3B	0.00585274	0.335156	0.00328887	NA	NA	NA	0.0125541	0.950031	0.00642343	NA	NA	NA
UBA2	0.0058535	0.0366554	0.00509451	NA	NA	NA	NA	NA	NA	NA	NA	NA
OR2J2	0.00589825	0.117215	0.00319211	NA	NA	NA	0.00222873	0.00127192	0.00573248	NA	NA	NA
KCNA5	0.00591331	0.00354389	0.0470445	NA	NA	NA	0.0767055	0.0480804	0.100015	NA	NA	NA
PPP2R1B	0.0059246	0.0213361	0.00428208	NA	NA	NA	0.719481	0.894753	0.576869	NA	NA	NA
RP11-1167A19.2	0.00596079	0.00601475	0.0061159	NA	NA	NA	NA	NA	NA	NA	NA	NA
PADI3	0.0060596	0.791447	0.00300615	0.392791	0.641023	0.306373	0.439556	0.283349	0.463313	0.392791	0.641023	0.306373
PIGB	0.00607294	0.00426114	0.03733	NA	NA	NA	0.00607294	0.00426114	0.03733	NA	NA	NA
C16orf72	0.00623142	0.00717081	0.00573935	NA	NA	NA	0.00548791	0.00523922	0.00551758	NA	NA	NA
RRP9	0.00630601	0.00395177	0.0125706	NA	NA	NA	0.00617834	0.00388447	0.012229	NA	NA	NA
CXCR5	0.00631932	0.00569254	0.0072488	NA	NA	NA	0.486043	0.38704	0.538282	NA	NA	NA
RPS23	0.00648352	0.033763	0.00568496	NA	NA	NA	NA	NA	NA	NA	NA	NA
CD180	0.00660026	0.0108042	0.00441778	NA	NA	NA	0.734795	0.837824	0.586296	NA	NA	NA
TAAR5	0.00667003	0.53429	0.00475399	NA	NA	NA	0.0857099	0.156199	0.0509423	NA	NA	NA
DOCK9	0.00696701	0.0164874	0.00462939	NA	NA	NA	0.00675539	0.0177786	0.00433077	NA	NA	NA
PPIL2	0.00700358	0.00572773	0.0163327	NA	NA	NA	0.249313	0.175325	0.28037	NA	NA	NA
DEF8	0.00700646	0.00574656	0.0175894	NA	NA	NA	0.00700646	0.00574656	0.0175894	NA	NA	NA
MBD1	0.0070264	0.00520193	0.0526826	NA	NA	NA	0.0796467	0.0449677	0.471436	NA	NA	NA
NECAB3	0.0070587	0.0070352	0.00690711	NA	NA	NA	0.00704899	0.00830559	0.00662819	NA	NA	NA
ZNF461	0.00708199	0.00478209	0.00984886	NA	NA	NA	0.00708199	0.00478209	0.00984886	NA	NA	NA
ZPBP2	0.00709845	0.0463575	0.00477931	NA	NA	NA	0.468677	0.361735	0.466416	NA	NA	NA
SERPINA1	0.00722819	0.00393689	0.0320549	NA	NA	NA	0.0274394	0.0164187	0.0403334	NA	NA	NA
CAMP	0.00739772	0.13257	0.00504994	NA	NA	NA	0.25863	0.231209	0.204134	NA	NA	NA
PCDH18	0.00741543	0.00429544	0.0205338	NA	NA	NA	0.056112	0.0402117	0.0688993	NA	NA	NA
SFTPA2	0.00747382	0.0499222	0.00633294	NA	NA	NA	NA	NA	NA	NA	NA	NA
COMMD6	0.00754629	0.0357774	0.00660992	NA	NA	NA	0.00754629	0.0357774	0.00660992	NA	NA	NA
TMEM71	0.00755786	0.0282632	0.00524256	NA	NA	NA	0.00721246	0.0270434	0.00509048	NA	NA	NA
TMX3	0.00767181	0.00444786	0.02723	NA	NA	NA	0.077042	0.0553179	0.102395	NA	NA	NA
CMTM4	0.00787003	0.429398	0.00454645	NA	NA	NA	0.00787003	0.429398	0.00454645	NA	NA	NA
RAVER2	0.00797791	0.021141	0.00752208	NA	NA	NA	0.00797791	0.021141	0.00752208	NA	NA	NA
DDX27	0.00807687	0.0223766	0.0067119	NA	NA	NA	0.338786	0.785235	0.223494	NA	NA	NA
SNPH	0.00809372	0.00478497	0.0449438	NA	NA	NA	0.012807	0.00827183	0.0410466	NA	NA	NA
ZNF705A	0.00813464	0.00815503	0.00812114	NA	NA	NA	NA	NA	NA	NA	NA	NA
LUZPP1	0.00813813	0.00802651	0.00895379	NA	NA	NA	NA	NA	NA	NA	NA	NA
CLTCL1	0.00814267	0.0523855	0.00721665	NA	NA	NA	0.181002	0.525652	0.105012	NA	NA	NA
RIMKLB	0.00825329	0.0108843	0.00766637	NA	NA	NA	0.819988	0.696206	0.731981	NA	NA	NA
MCF2L2	0.00831067	0.0379102	0.00485034	NA	NA	NA	0.897701	0.727494	0.793502	NA	NA	NA
CABP5	0.00856425	0.0077378	0.0345524	NA	NA	NA	0.025147	0.0157981	0.036041	NA	NA	NA
SFI1	0.00857086	0.0201319	0.00614604	0.00548252	0.0270936	0.00492338	0.676059	0.846204	0.483465	NA	NA	NA
PLXNB1	0.00859148	0.00619437	0.013686	NA	NA	NA	0.711762	0.509341	0.872467	NA	NA	NA
FXYD1	0.00870356	0.00849843	0.00854834	NA	NA	NA	NA	NA	NA	NA	NA	NA
C19orf38	0.00871927	0.00537819	0.0299145	NA	NA	NA	0.00871927	0.00537819	0.0299145	NA	NA	NA
TMEM42	0.00872794	0.00511454	0.0255278	NA	NA	NA	0.00265449	0.00158731	0.0204498	NA	NA	NA
TM6SF2	0.00891117	0.628984	0.00483908	NA	NA	NA	0.00867651	0.590723	0.00472249	NA	NA	NA
OR4D5	0.00892953	0.00765956	0.00866395	NA	NA	NA	0.00773146	0.00583503	0.0079084	NA	NA	NA
FAM69C	0.00895323	0.0202253	0.0061061	NA	NA	NA	0.852235	0.722088	0.794458	NA	NA	NA
DBNL	0.00897221	0.0180222	0.00667202	NA	NA	NA	0.806397	0.828918	0.651363	NA	NA	NA
RNF103-CHMP3	0.00898643	0.00708118	0.0318313	NA	NA	NA	0.00898643	0.00708118	0.0318313	NA	NA	NA
CHMP3	0.00898643	0.00708118	0.0318313	NA	NA	NA	0.00898643	0.00708118	0.0318313	NA	NA	NA
SACS	0.00907141	0.00639496	0.0250768	NA	NA	NA	0.394199	0.29411	0.239168	NA	NA	NA
DNAJC9	0.00907457	0.00852342	0.00986988	NA	NA	NA	0.00907457	0.00852342	0.00986988	NA	NA	NA
LRRIQ3	0.00907943	0.0263673	0.00614515	NA	NA	NA	0.000608793	0.000404195	0.00509067	NA	NA	NA
VGF	0.00909227	0.0137197	0.00734469	NA	NA	NA	0.00909227	0.0137197	0.00734469	NA	NA	NA
C4orf27	0.00909383	0.641604	0.00568454	NA	NA	NA	0.00906853	0.771496	0.00572008	NA	NA	NA
SAMD1	0.00936244	0.00843993	0.0292949	NA	NA	NA	0.00936244	0.00843993	0.0292949	NA	NA	NA
LAPTM4B	0.00937854	0.00823192	0.044137	NA	NA	NA	0.00937854	0.00823192	0.044137	NA	NA	NA
BEST4	0.00941502	0.00600798	0.0215808	NA	NA	NA	0.00941502	0.00600798	0.0215808	NA	NA	NA
PBK	0.00946172	0.00694654	0.0502447	NA	NA	NA	0.00946172	0.00694654	0.0502447	NA	NA	NA
FOLR3	0.00953474	0.00562987	0.109828	NA	NA	NA	0.0395999	0.0256318	0.137373	NA	NA	NA
NR1H2	0.00964461	0.00740963	0.0356332	NA	NA	NA	0.00964461	0.00740963	0.0356332	NA	NA	NA
PACSIN1	0.00969503	0.937281	0.0060782	NA	NA	NA	0.0336954	0.0323397	0.0372303	NA	NA	NA
ADSS	0.0100031	0.00639352	0.0255689	NA	NA	NA	0.0397618	0.0362832	0.0399807	NA	NA	NA
ZMYND10	0.0100822	0.477992	0.00657146	NA	NA	NA	0.145328	0.092025	0.182581	NA	NA	NA
WRN	0.0101467	0.122357	0.0052247	NA	NA	NA	0.433977	0.922557	0.28088	NA	NA	NA
OR11H7	0.0101873	0.00931812	0.0118611	NA	NA	NA	0.712877	0.878832	0.582917	NA	NA	NA
LINC01100	0.0102089	0.00706047	0.0357176	NA	NA	NA	0.0539382	0.0530268	0.0529344	NA	NA	NA
ABCG5	0.0102234	0.00622572	0.0258445	NA	NA	NA	0.040669	0.0289466	0.0453678	NA	NA	NA
LRFN3	0.0102831	0.0097905	0.0112813	NA	NA	NA	0.709141	0.531444	0.935733	NA	NA	NA
MAGI2	0.0102848	0.110978	0.00630785	1	0.840842	0.83925	0.0107725	0.0616443	0.00666234	1	0.840842	0.83925
TRBV7-6	0.0103399	0.0375894	0.00841835	NA	NA	NA	0.0103399	0.0375894	0.00841835	NA	NA	NA
DENND3	0.0104917	0.00565113	0.0358712	NA	NA	NA	0.0104917	0.00565113	0.0358712	NA	NA	NA
RCVRN	0.0105405	0.00681057	0.0317318	NA	NA	NA	0.0105405	0.00681057	0.0317318	NA	NA	NA
RP11-17M16.1	0.0106209	0.0557487	0.00682842	NA	NA	NA	0.0106209	0.0557487	0.00682842	NA	NA	NA
COQ2	0.0106611	0.00869153	0.0168929	NA	NA	NA	0.0106611	0.00869153	0.0168929	NA	NA	NA
UBE2C	0.0107915	0.00930979	0.0246851	NA	NA	NA	NA	NA	NA	NA	NA	NA
GLRX3	0.0108436	0.0136863	0.0093396	NA	NA	NA	0.0108436	0.0136863	0.0093396	NA	NA	NA
FSCB	0.0109331	0.00602481	0.0559148	0.134148	0.160327	0.125128	0.0109331	0.00602481	0.0559148	0.134148	0.160327	0.125128
FOXP4	0.0111027	0.0132695	0.0108082	NA	NA	NA	0.0111027	0.0132695	0.0108082	NA	NA	NA
CMTM6	0.0111157	0.00679763	0.0269377	NA	NA	NA	NA	NA	NA	NA	NA	NA
ZNF425	0.0111254	0.0108709	0.0111628	NA	NA	NA	0.485473	0.336241	0.58038	NA	NA	NA
NUBP2	0.0114625	0.00773955	0.0221343	NA	NA	NA	0.0114625	0.00773955	0.0221343	NA	NA	NA
RPH3A	0.011564	0.00837943	0.10085	NA	NA	NA	0.011564	0.00837943	0.10085	NA	NA	NA
RPTN	0.0115847	0.0520316	0.0064268	NA	NA	NA	0.0474505	0.610899	0.028118	NA	NA	NA
CELA2B	0.0116019	0.0108575	0.0118638	NA	NA	NA	0.561199	0.393087	0.912644	NA	NA	NA
F11	0.0117959	0.211514	0.00709372	NA	NA	NA	0.0117959	0.211514	0.00709372	NA	NA	NA
DDI2	0.0119269	0.00747375	0.025942	NA	NA	NA	0.136028	0.132357	0.132079	NA	NA	NA
RASD1	0.011979	0.00893575	0.0341152	NA	NA	NA	0.011979	0.00893575	0.0341152	NA	NA	NA
BIRC2	0.0120344	0.0109718	0.0111272	NA	NA	NA	0.0034778	0.0025815	0.0121262	NA	NA	NA
TDGF1	0.0120607	0.00740331	0.0249118	NA	NA	NA	0.428999	0.346001	0.518746	NA	NA	NA
OR6C70	0.0121617	0.00854915	0.0169057	0.0168116	0.0128704	0.0173214	0.0121617	0.00854915	0.0169057	0.0168116	0.0128704	0.0173214
PCGF6	0.0124765	0.0104939	0.0266378	NA	NA	NA	0.0219369	0.0187609	0.0267182	NA	NA	NA
TMEM154	0.0124769	0.0847896	0.00874624	NA	NA	NA	0.0124769	0.0847896	0.00874624	NA	NA	NA
FKBP4	0.0126627	0.025383	0.00988103	NA	NA	NA	0.432407	0.947526	0.333205	NA	NA	NA
TLX1	0.0127127	0.0235146	0.0116311	NA	NA	NA	NA	NA	NA	NA	NA	NA
ERBB2	0.0127424	0.00685712	0.100678	NA	NA	NA	0.182709	0.111658	0.716328	NA	NA	NA
QPCT	0.012801	0.00726914	0.248686	0.36796	0.268155	0.312076	0.0127862	0.0071819	0.239846	NA	NA	NA
OR2AP1	0.0129041	0.00737354	0.028879	NA	NA	NA	0.0199369	0.0125506	0.0288633	NA	NA	NA
RYR2	0.013049	0.00706565	0.445664	NA	NA	NA	0.0389631	0.0221111	0.433658	NA	NA	NA
VPS37C	0.0130937	0.0268877	0.0120867	NA	NA	NA	0.591761	0.892267	0.469122	NA	NA	NA
CCDC85C	0.0132301	0.0128803	0.00998256	NA	NA	NA	NA	NA	NA	NA	NA	NA
CRYZL1	0.0136215	0.00797782	0.0438361	NA	NA	NA	0.204143	0.136699	0.266772	NA	NA	NA
COG6	0.013653	0.107472	0.0105172	NA	NA	NA	0.013653	0.107472	0.0105172	NA	NA	NA
LZTS2	0.0137647	0.00778279	0.059388	NA	NA	NA	0.0175876	0.0103003	0.0555272	NA	NA	NA
BRICD5	0.013768	0.089776	0.00885807	NA	NA	NA	0.013768	0.089776	0.00885807	NA	NA	NA
RNASE2	0.0137877	0.0140455	0.0135775	NA	NA	NA	0.0137877	0.0140455	0.0135775	NA	NA	NA
IMMP2L	0.0139693	0.175573	0.0106572	NA	NA	NA	0.0139693	0.175573	0.0106572	NA	NA	NA
OR2A1	0.0141711	0.0142301	0.0141381	NA	NA	NA	0.0141711	0.0142301	0.0141381	NA	NA	NA
MRPS28	0.0144011	0.0136085	0.0208736	NA	NA	NA	0.394836	0.264926	0.406283	NA	NA	NA
SSTR1	0.0144528	0.013941	0.0227152	NA	NA	NA	0.0144528	0.013941	0.0227152	NA	NA	NA
SEC14L4	0.0145193	0.0252516	0.0103052	0.40998	0.309284	0.384933	1	0.939317	0.825761	0.40998	0.309284	0.384933
CEP63	0.0145297	0.528609	0.00816543	NA	NA	NA	0.0139185	0.618695	0.00788099	NA	NA	NA
C12orf65	0.0145843	0.00880382	0.0300455	NA	NA	NA	0.0328498	0.0316073	0.0254863	NA	NA	NA
TMEM33	0.0147352	0.0683459	0.0105736	NA	NA	NA	NA	NA	NA	NA	NA	NA
ITGA3	0.0148908	0.0260951	0.00983641	NA	NA	NA	0.0816392	0.442461	0.0543735	NA	NA	NA
CRNKL1	0.0150375	0.0132945	0.0229752	0.0342053	0.0402605	0.0335885	0.0171043	0.0925191	0.0109632	NA	NA	NA
HIATL1	0.0151607	0.015146	0.0124879	NA	NA	NA	0.579442	0.569394	0.574322	NA	NA	NA
SVOP	0.0151861	0.0701242	0.0138821	NA	NA	NA	0.0151861	0.0701242	0.0138821	NA	NA	NA
PRKAB1	0.0152839	0.0105198	0.0353559	NA	NA	NA	0.0152839	0.0105198	0.0353559	NA	NA	NA
ABCB9	0.015314	0.00963025	0.0881336	NA	NA	NA	0.246237	0.161906	0.643668	NA	NA	NA
C8orf47	0.0153228	0.0125309	0.0170149	NA	NA	NA	0.35906	0.381819	0.243036	NA	NA	NA
LRRC4C	0.015453	0.00915998	0.0494746	NA	NA	NA	0.015453	0.00915998	0.0494746	NA	NA	NA
OXLD1	0.0155815	0.0111765	0.0176567	NA	NA	NA	0.0155815	0.0111765	0.0176567	NA	NA	NA
FES	0.0155886	0.0132843	0.019506	NA	NA	NA	0.0155886	0.0132843	0.019506	NA	NA	NA
SGMS1	0.0156522	0.0127523	0.0339259	NA	NA	NA	0.0156522	0.0127523	0.0339259	NA	NA	NA
DCP2	0.0156734	0.0115846	0.0357121	NA	NA	NA	NA	NA	NA	NA	NA	NA
USP12	0.0158611	0.0208134	0.0147599	NA	NA	NA	0.0158611	0.0208134	0.0147599	NA	NA	NA
UBN1	0.0158746	0.0105943	0.0935317	NA	NA	NA	0.0243552	0.0163867	0.0906339	NA	NA	NA
PIBF1	0.0159424	0.00912668	0.0730717	NA	NA	NA	0.0202554	0.0123647	0.0559331	NA	NA	NA
MALT1	0.0159758	0.0133573	0.0452763	NA	NA	NA	0.025766	0.0164273	0.0493593	NA	NA	NA
RP11-46O21.2	0.0159898	0.015787	0.0207671	0.0159898	0.015787	0.0207671	0.0159898	0.015787	0.0207671	0.0159898	0.015787	0.0207671
CPAMD8	0.0160654	0.0712387	0.00866329	0.0896402	0.0824822	0.0946429	0.804367	0.594733	0.972171	0.0896402	0.0824822	0.0946429
OR2M2	0.0162423	0.0152155	0.014203	NA	NA	NA	0.0162423	0.0152155	0.014203	NA	NA	NA
FAM213B	0.016295	0.0169962	0.0141362	NA	NA	NA	0.016295	0.0169962	0.0141362	NA	NA	NA
DNPH1	0.0163964	0.0283977	0.012647	NA	NA	NA	0.0163964	0.0283977	0.012647	NA	NA	NA
TBX20	0.016567	0.0118863	0.0155961	NA	NA	NA	0.016567	0.0118863	0.0155961	NA	NA	NA
APOA5	0.016568	0.00889034	0.13119	NA	NA	NA	0.0238476	0.0133866	0.106773	NA	NA	NA
SLC41A1	0.0168386	0.0253362	0.0118743	NA	NA	NA	0.00692969	0.00672433	0.0073942	NA	NA	NA
KLHL11	0.0168938	0.0468402	0.0128489	NA	NA	NA	0.0168938	0.0468402	0.0128489	NA	NA	NA
TPSB2	0.0169217	0.0156513	0.0295929	NA	NA	NA	NA	NA	NA	NA	NA	NA
COL4A3BP	0.0169476	0.0930728	0.0120802	NA	NA	NA	0.0120751	0.0495967	0.00980985	NA	NA	NA
ID1	0.0170839	0.799703	0.00994166	NA	NA	NA	0.0162425	0.720092	0.00958455	NA	NA	NA
PADI2	0.0171541	0.010051	0.0413037	NA	NA	NA	0.0156451	0.00929169	0.0455693	NA	NA	NA
MRGPRD	0.0172596	0.0224142	0.0165442	NA	NA	NA	0.292638	0.422538	0.209102	NA	NA	NA
C1orf85	0.0173492	0.0385835	0.0155882	NA	NA	NA	0.0173492	0.0385835	0.0155882	NA	NA	NA
PTPN18	0.0174593	0.0108134	0.0316254	NA	NA	NA	0.0174593	0.0108134	0.0316254	NA	NA	NA
ARHGAP33	0.0175187	0.0140802	0.0170192	NA	NA	NA	0.0150641	0.0106931	0.0163781	NA	NA	NA
KLF11	0.017528	0.0982458	0.0138923	NA	NA	NA	0.017528	0.0982458	0.0138923	NA	NA	NA
RP11-934B9.3	0.0177933	0.0130106	0.0439001	NA	NA	NA	0.0146774	0.0110816	0.0420118	NA	NA	NA
ASTN2	0.0179506	0.00981801	0.158477	0.508106	0.386334	0.683162	0.0139469	0.00763827	0.160227	0.508106	0.386334	0.683162
RP11-180C1.1	0.0180089	0.0139313	0.0175322	NA	NA	NA	0.0190591	0.0361911	0.0177111	NA	NA	NA
CACNG6	0.018212	0.0148693	0.0162985	NA	NA	NA	0.575782	0.827698	0.445054	NA	NA	NA
FANCA	0.0182927	0.0188397	0.0193135	0.325826	0.218632	0.596016	0.00520475	0.0178879	0.0038851	0.325826	0.218632	0.596016
KIF7	0.018333	0.0472808	0.0112113	NA	NA	NA	0.270076	0.407574	0.162223	NA	NA	NA
EPHA1	0.0183591	0.757858	0.0102684	NA	NA	NA	0.0170478	0.904388	0.00968585	NA	NA	NA
TRAJ44	0.0184736	0.0124927	0.043987	NA	NA	NA	0.0184736	0.0124927	0.043987	NA	NA	NA
COX6A1	0.0186827	0.0189481	0.0185416	NA	NA	NA	0.0186827	0.0189481	0.0185416	NA	NA	NA
RPP14	0.0190259	0.252765	0.0118621	NA	NA	NA	0.0190259	0.252765	0.0118621	NA	NA	NA
MIR3654	0.019144	0.053876	0.0163467	NA	NA	NA	0.0187845	0.0188047	0.0169919	NA	NA	NA
TSACC	0.0191739	0.0472977	0.01578	NA	NA	NA	0.0168925	0.0223815	0.0158926	NA	NA	NA
RETNLB	0.0191934	0.0142314	0.0444365	NA	NA	NA	0.0191934	0.0142314	0.0444365	NA	NA	NA
ASL	0.0192527	0.0375749	0.013423	NA	NA	NA	0.0192527	0.0375749	0.013423	NA	NA	NA
KLF17	0.0192614	0.0182746	0.0203153	NA	NA	NA	0.0192614	0.0182746	0.0203153	NA	NA	NA
AMZ2	0.019288	0.0108086	0.0830281	NA	NA	NA	0.260836	0.169235	0.284873	NA	NA	NA
EML3	0.0194442	0.0136603	0.027166	NA	NA	NA	0.0194442	0.0136603	0.027166	NA	NA	NA
OXER1	0.019786	0.0112312	0.0418585	NA	NA	NA	0.210344	0.136578	0.221545	NA	NA	NA
NCOA5	0.0199314	0.0188771	0.033604	NA	NA	NA	0.0199314	0.0188771	0.033604	NA	NA	NA
SNX32	0.0199525	0.0158855	0.0513089	NA	NA	NA	0.0434017	0.0364517	0.0534322	NA	NA	NA
TMEM68	0.019979	0.0143669	0.0232542	NA	NA	NA	0.00861398	0.00662213	0.0229401	NA	NA	NA
GALNT18	0.0200019	0.0197399	0.0206196	NA	NA	NA	0.0200019	0.0197399	0.0206196	NA	NA	NA
SPPL2C	0.0200735	0.0246406	0.0156943	NA	NA	NA	0.246146	0.251401	0.148245	NA	NA	NA
HIST1H2BA	0.0202429	0.04552	0.0119389	NA	NA	NA	0.0202429	0.04552	0.0119389	NA	NA	NA
SYK	0.0202544	0.136352	0.0156679	NA	NA	NA	0.0202544	0.136352	0.0156679	NA	NA	NA
UMPS	0.0203767	0.241428	0.0143348	NA	NA	NA	0.0213575	0.0284952	0.0164636	NA	NA	NA
POLN	0.0205679	0.112558	0.0115154	0.429452	0.37548	0.417678	0.0185856	0.146382	0.0109133	0.429452	0.37548	0.417678
ACAP3	0.0206287	0.0138085	0.108876	NA	NA	NA	0.119585	0.0724022	0.492535	NA	NA	NA
IFIT2	0.0207128	0.766366	0.0130873	NA	NA	NA	NA	NA	NA	NA	NA	NA
SMPD1	0.0207823	0.0114096	0.0788306	NA	NA	NA	0.169799	0.10203	0.279152	NA	NA	NA
OTUD7B	0.0208212	0.0827685	0.0151542	NA	NA	NA	0.0208212	0.0827685	0.0151542	NA	NA	NA
SLC17A5	0.0209214	0.0149644	0.0581548	NA	NA	NA	0.0209214	0.0149644	0.0581548	NA	NA	NA
C17orf99	0.0209475	0.0121857	0.055631	0.286326	0.204365	0.423815	0.0322714	0.0193711	0.0537451	0.286326	0.204365	0.423815
POLE	0.0211351	0.0386199	0.0146768	NA	NA	NA	0.00861055	0.00982927	0.00922508	NA	NA	NA
LAP3	0.0213195	0.10646	0.0141625	NA	NA	NA	0.595048	0.469753	0.641698	NA	NA	NA
RAD21	0.0215126	0.0326037	0.0163647	NA	NA	NA	0.0215126	0.0326037	0.0163647	NA	NA	NA
FAM76B	0.0215497	0.0187402	0.0551361	NA	NA	NA	0.0215497	0.0187402	0.0551361	NA	NA	NA
FAM206A	0.0216267	0.0317631	0.0151314	NA	NA	NA	0.0210062	0.0383463	0.0145939	NA	NA	NA
XYLT2	0.0216873	0.0132033	0.087613	NA	NA	NA	0.0854181	0.146882	0.056601	NA	NA	NA
ARSJ	0.021688	0.0372587	0.0142277	NA	NA	NA	0.021688	0.0372587	0.0142277	NA	NA	NA
GABRA4	0.0217391	0.0170321	0.0417515	NA	NA	NA	0.0217391	0.0170321	0.0417515	NA	NA	NA
C11orf45	0.0217878	0.013853	0.0316084	NA	NA	NA	0.0217878	0.013853	0.0316084	NA	NA	NA
PELI3	0.0218788	0.021118	0.0181254	NA	NA	NA	0.0218788	0.021118	0.0181254	NA	NA	NA
BPIFA3	0.0220454	0.0157907	0.0257466	0.013952	0.0131528	0.0137973	0.498275	0.348184	0.840324	1	0.786449	1
TPRG1	0.0220511	0.0353795	0.017614	NA	NA	NA	0.0201204	0.0199828	0.0173648	NA	NA	NA
PPIA	0.0220522	0.0170364	0.031849	NA	NA	NA	0.0220522	0.0170364	0.031849	NA	NA	NA
SCN3A	0.0220554	0.0148258	0.153818	NA	NA	NA	0.0288556	0.0199583	0.145401	NA	NA	NA
CYP20A1	0.022125	0.0154186	0.0240397	NA	NA	NA	0.280693	0.189162	0.361219	NA	NA	NA
LRRN1	0.0222776	0.0129603	0.383879	NA	NA	NA	0.0129579	0.00819596	0.192865	NA	NA	NA
HOXB7	0.0223255	0.0144104	0.0372886	NA	NA	NA	0.0131343	0.00883539	0.0375149	NA	NA	NA
MAP3K12	0.0223866	0.0226523	0.0167528	NA	NA	NA	0.52287	0.399476	0.515074	NA	NA	NA
PSG3	0.0224543	0.0152976	0.0239418	NA	NA	NA	0.910218	0.91624	0.759384	NA	NA	NA
TBC1D16	0.0224828	0.0176353	0.0481925	NA	NA	NA	0.785172	0.619664	0.906471	NA	NA	NA
ANKEF1	0.0225643	0.210528	0.0152796	NA	NA	NA	0.0225643	0.210528	0.0152796	NA	NA	NA
HHLA2	0.0227504	0.0132525	0.17702	NA	NA	NA	0.0293503	0.0246782	0.0503949	NA	NA	NA
IL16	0.0228638	0.0325539	0.0149093	NA	NA	NA	0.0209662	0.0254359	0.0149028	NA	NA	NA
ACPP	0.0228925	0.0151153	0.0693573	NA	NA	NA	0.0228925	0.0151153	0.0693573	NA	NA	NA
PAK1IP1	0.0229253	0.0138091	0.0789591	NA	NA	NA	0.243286	0.177806	0.344028	NA	NA	NA
HLA-DQA1	0.0230922	0.533519	0.0157712	NA	NA	NA	NA	NA	NA	NA	NA	NA
NUDT15	0.0230923	0.022953	0.023316	NA	NA	NA	0.0230923	0.022953	0.023316	NA	NA	NA
FRS3	0.0231287	0.0131917	0.0497345	NA	NA	NA	0.331314	0.214276	0.809696	NA	NA	NA
EIF2D	0.0231522	0.194517	0.0165814	NA	NA	NA	0.0231522	0.194517	0.0165814	NA	NA	NA
DSG2	0.0232926	0.0323243	0.0151633	NA	NA	NA	0.13252	0.548411	0.0833779	NA	NA	NA
ZDHHC8	0.0235287	0.757716	0.0131136	NA	NA	NA	0.0235287	0.757716	0.0131136	NA	NA	NA
NDUFB6	0.0236752	0.0212227	0.0298378	NA	NA	NA	0.0236752	0.0212227	0.0298378	NA	NA	NA
AP4E1	0.0236764	0.0142321	0.0912723	NA	NA	NA	0.0236764	0.0142321	0.0912723	NA	NA	NA
PHF3	0.0237421	0.0134219	0.064385	NA	NA	NA	0.478343	0.309248	0.794294	NA	NA	NA
PRSS27	0.0238717	0.189441	0.0169056	NA	NA	NA	0.0238717	0.189441	0.0169056	NA	NA	NA
EXOSC3	0.0239654	0.0708115	0.0183182	NA	NA	NA	0.0239654	0.0708115	0.0183182	NA	NA	NA
MOB3C	0.0240519	0.0239434	0.0249386	NA	NA	NA	0.0240519	0.0239434	0.0249386	NA	NA	NA
C15orf27	0.0241071	0.0153846	0.0506616	NA	NA	NA	0.276202	0.184328	0.364139	NA	NA	NA
ANGPTL4	0.0241207	0.129576	0.0137825	NA	NA	NA	0.0386409	0.453122	0.022888	NA	NA	NA
SERPINB4	0.0241632	0.264824	0.0148783	0.11535	0.106899	0.114091	0.0241632	0.264824	0.0148783	0.11535	0.106899	0.114091
CLPTM1L	0.0242356	0.0201637	0.0237145	NA	NA	NA	0.0290563	0.0393085	0.023937	NA	NA	NA
MCU	0.0242732	0.386979	0.0162676	NA	NA	NA	0.00180103	0.00178346	0.00186923	NA	NA	NA
SGCA	0.0243833	0.017208	0.0414833	NA	NA	NA	0.0243833	0.017208	0.0414833	NA	NA	NA
TAS2R46	0.0244167	0.0202163	0.0854503	0.0513575	0.0478256	0.0858106	0.482194	0.401526	0.589061	NA	NA	NA
FRRS1L	0.0244343	0.0163954	0.0563845	NA	NA	NA	0.0244343	0.0163954	0.0563845	NA	NA	NA
OR5D18	0.0245027	0.0162439	0.0550147	NA	NA	NA	0.0292475	0.0197023	0.054018	NA	NA	NA
LPA	0.024563	0.483309	0.0130819	0.164555	0.357129	0.108676	0.395502	0.245115	0.377758	0.0814687	0.053015	0.198129
NPAT	0.0247325	0.169541	0.0136742	NA	NA	NA	0.51245	0.338138	0.401329	NA	NA	NA
ARID1A	0.0247691	0.0136304	0.138789	NA	NA	NA	0.0247691	0.0136304	0.138789	NA	NA	NA
HSPB8	0.0247771	0.0324191	0.0174468	NA	NA	NA	0.0208376	0.0321836	0.0149561	NA	NA	NA
HDC	0.0247965	0.0345747	0.0227628	NA	NA	NA	NA	NA	NA	NA	NA	NA
MTL5	0.0248278	0.0147529	0.315211	NA	NA	NA	0.0552889	0.0332977	0.355803	NA	NA	NA
ADH1A	0.0248719	0.0160286	0.167568	NA	NA	NA	0.0120028	0.00878825	0.0550562	NA	NA	NA
UBE2S	0.0249964	0.0384752	0.0232415	NA	NA	NA	0.0249964	0.0384752	0.0232415	NA	NA	NA
UBN2	0.0250377	0.0146801	0.302419	NA	NA	NA	0.049735	0.0280957	0.376896	NA	NA	NA
KCNC2	0.0250596	0.0235851	0.0396664	NA	NA	NA	0.204231	0.145082	0.17389	NA	NA	NA
TLR3	0.0250617	0.025969	0.0205925	NA	NA	NA	0.0250617	0.025969	0.0205925	NA	NA	NA
MCM2	0.0250744	0.0211204	0.0230948	NA	NA	NA	0.490862	0.322268	0.390721	NA	NA	NA
XAB2	0.0250822	0.0176889	0.0355273	NA	NA	NA	0.0679577	0.0843927	0.0411982	NA	NA	NA
TNRC6A	0.0252352	0.147656	0.0137039	NA	NA	NA	0.719903	0.508861	0.729144	NA	NA	NA
LRRC32	0.0252798	0.0144766	0.36748	NA	NA	NA	0.0242213	0.0139721	0.343611	NA	NA	NA
OR8H1	0.0252803	0.0238532	0.0324858	NA	NA	NA	0.0264601	0.025779	0.0317633	NA	NA	NA
SH3BGRL2	0.0253555	0.0159322	0.0538428	NA	NA	NA	0.0253555	0.0159322	0.0538428	NA	NA	NA
GDPD3	0.0253772	0.0250169	0.0260753	NA	NA	NA	0.0253772	0.0250169	0.0260753	NA	NA	NA
FBXL22	0.0254117	0.0510451	0.0156921	NA	NA	NA	0.660819	0.686595	0.565093	NA	NA	NA
ARFGAP2	0.025417	0.0227852	0.0207065	NA	NA	NA	0.732722	0.671835	0.669805	NA	NA	NA
LRRC25	0.0254281	0.0261071	0.0193443	NA	NA	NA	0.0229459	0.0242159	0.0176103	NA	NA	NA
PMS2CL	0.0254367	0.0234052	0.0225545	0.0254367	0.0234052	0.0225545	0.0254367	0.0234052	0.0225545	0.0254367	0.0234052	0.0225545
OR1S1	0.0256039	0.0184183	0.025251	NA	NA	NA	0.406253	0.294147	0.550465	NA	NA	NA
PDE10A	0.0258202	0.0245912	0.022831	NA	NA	NA	1	0.798274	0.900242	NA	NA	NA
FGFBP1	0.0258343	0.0356024	0.0228692	NA	NA	NA	0.0258343	0.0356024	0.0228692	NA	NA	NA
TYK2	0.0260239	0.122675	0.0148052	NA	NA	NA	1	0.943097	0.978429	NA	NA	NA
EHBP1L1	0.0260378	0.200377	0.0136607	NA	NA	NA	1	0.835133	0.892788	NA	NA	NA
PSMA4	0.0260439	0.0368112	0.0210965	NA	NA	NA	0.0260439	0.0368112	0.0210965	NA	NA	NA
ATAD1	0.0260493	0.0521826	0.0196353	NA	NA	NA	0.0260493	0.0521826	0.0196353	NA	NA	NA
MX1	0.0260704	0.130114	0.0151234	0.344024	0.681656	0.259868	0.0260704	0.130114	0.0151234	0.344024	0.681656	0.259868
RIOK2	0.0260809	0.149119	0.0172916	NA	NA	NA	0.0187266	0.0510474	0.0140458	NA	NA	NA
LZTS1	0.0261011	0.84919	0.0142346	NA	NA	NA	0.165922	0.100621	0.533997	NA	NA	NA
UBE2M	0.0261593	0.0213579	0.0252908	NA	NA	NA	0.0261593	0.0213579	0.0252908	NA	NA	NA
BAD	0.0262117	0.0178761	0.113315	NA	NA	NA	0.0262117	0.0178761	0.113315	NA	NA	NA
INTU	0.0262875	0.0150435	0.12412	NA	NA	NA	0.0464325	0.027275	0.130074	NA	NA	NA
TPRKB	0.0263274	0.0245334	0.0532418	NA	NA	NA	0.0263274	0.0245334	0.0532418	NA	NA	NA
BCAP29	0.0264483	0.0152443	0.118948	NA	NA	NA	0.0804324	0.0489609	0.145397	NA	NA	NA
CALCOCO2	0.0264749	0.124941	0.0223544	NA	NA	NA	0.0232021	0.0365716	0.0223849	NA	NA	NA
CCRN4L	0.0264903	0.731848	0.015819	NA	NA	NA	0.0264903	0.731848	0.015819	NA	NA	NA
ADAM22	0.0265278	0.118955	0.0199208	NA	NA	NA	0.0258157	0.0598916	0.0204283	NA	NA	NA
TMEM218	0.0265473	0.0229994	0.0253526	NA	NA	NA	0.0265473	0.0229994	0.0253526	NA	NA	NA
PKP4	0.0265806	0.0559502	0.0162841	NA	NA	NA	0.240718	0.419794	0.141789	NA	NA	NA
KCTD15	0.0266241	0.0259635	0.0259191	NA	NA	NA	0.0266241	0.0259635	0.0259191	NA	NA	NA
CCDC17	0.0267075	0.0339807	0.0174468	NA	NA	NA	0.0258544	0.0335517	0.0168416	NA	NA	NA
C11orf86	0.0268433	0.0197189	0.11235	NA	NA	NA	0.111762	0.108044	0.129432	NA	NA	NA
ABHD17A	0.0269431	0.0243989	0.0353736	NA	NA	NA	0.0269431	0.0243989	0.0353736	NA	NA	NA
LCK	0.0270109	0.0252967	0.0350677	NA	NA	NA	0.0270109	0.0252967	0.0350677	NA	NA	NA
HHIPL1	0.027032	0.017052	0.041377	NA	NA	NA	0.027032	0.017052	0.041377	NA	NA	NA
FRZB	0.0270566	0.0167279	0.0386595	NA	NA	NA	0.471535	0.360986	0.353053	NA	NA	NA
RPS27A	0.0270962	0.0273234	0.0270623	NA	NA	NA	0.0270962	0.0273234	0.0270623	NA	NA	NA
WHSC1	0.0271671	0.0183655	0.0570977	NA	NA	NA	0.0271671	0.0183655	0.0570977	NA	NA	NA
ARHGAP20	0.0273491	0.157545	0.0171619	NA	NA	NA	0.0264671	0.13286	0.0167634	NA	NA	NA
PARN	0.0273692	0.0228655	0.0611978	NA	NA	NA	0.0402444	0.0921703	0.0249258	NA	NA	NA
AC079612.1	0.0274477	0.0268831	0.0356379	NA	NA	NA	0.0411459	0.026913	0.0746276	NA	NA	NA
SERPINC1	0.0274578	0.0403883	0.0177497	NA	NA	NA	0.0274578	0.0403883	0.0177497	NA	NA	NA
CCT3	0.0276474	0.156652	0.022719	NA	NA	NA	0.0270877	0.0375113	0.0250089	NA	NA	NA
NUP133	0.0278061	0.601062	0.0159642	NA	NA	NA	0.00142278	0.353401	0.000713364	NA	NA	NA
ZSCAN18	0.0278403	0.0178086	0.0721999	NA	NA	NA	0.0170776	0.0111727	0.0709377	NA	NA	NA
GLYAT	0.028273	0.0192805	0.0415142	NA	NA	NA	0.034568	0.0244923	0.0394287	NA	NA	NA
ETNPPL	0.0283074	0.0185798	0.0312242	NA	NA	NA	0.0283074	0.0185798	0.0312242	NA	NA	NA
DIP2C	0.0283996	0.639287	0.0158472	NA	NA	NA	0.02491	0.604065	0.0140232	NA	NA	NA
PGGT1B	0.0284645	0.0266743	0.0289657	NA	NA	NA	0.0284645	0.0266743	0.0289657	NA	NA	NA
PARD6B	0.0287112	0.0261466	0.0305865	NA	NA	NA	0.579952	0.534099	0.436158	NA	NA	NA
BAK1	0.0287181	0.0426647	0.0249331	NA	NA	NA	0.0287181	0.0426647	0.0249331	NA	NA	NA
EEPD1	0.0288133	0.0197585	0.045412	NA	NA	NA	0.0595385	0.0379815	0.0651989	NA	NA	NA
PTPRG-AS1	0.0288412	0.0705832	0.0236119	0.0288412	0.0705832	0.0236119	0.0288412	0.0705832	0.0236119	0.0288412	0.0705832	0.0236119
AL589765.1	0.0289663	0.0287641	0.0286382	NA	NA	NA	0.0289663	0.0287641	0.0286382	NA	NA	NA
TMPRSS11F	0.0290932	0.333961	0.0175784	NA	NA	NA	0.00157568	0.742818	0.000755002	NA	NA	NA
MRPL54	0.0290945	0.0290296	0.0295503	NA	NA	NA	0.0290945	0.0290296	0.0295503	NA	NA	NA
TAS2R42	0.0290978	0.028712	0.0269719	NA	NA	NA	0.0290978	0.028712	0.0269719	NA	NA	NA
KRTAP8-1	0.0291577	0.0280293	0.0492277	NA	NA	NA	0.0291577	0.0280293	0.0492277	NA	NA	NA
ZNF575	0.0291672	0.0321027	0.0282799	NA	NA	NA	NA	NA	NA	NA	NA	NA
ARMC10	0.0292579	0.0175451	0.118665	NA	NA	NA	0.0292579	0.0175451	0.118665	NA	NA	NA
BBX	0.0293936	0.263931	0.0161928	NA	NA	NA	0.0164024	0.663393	0.00924429	NA	NA	NA
CKB	0.0294809	0.0277609	0.029716	NA	NA	NA	0.0294809	0.0277609	0.029716	NA	NA	NA
CD37	0.0295322	0.0233829	0.0774713	NA	NA	NA	0.0418348	0.0354468	0.0752127	NA	NA	NA
CCNYL2	0.029682	0.0230345	0.0368358	0.029682	0.0230345	0.0368358	NA	NA	NA	NA	NA	NA
CDC42BPB	0.0298508	0.157144	0.0175266	NA	NA	NA	0.0298508	0.157144	0.0175266	NA	NA	NA
DEAF1	0.0298638	0.0398549	0.0241618	NA	NA	NA	1	0.866014	0.922114	NA	NA	NA
COL13A1	0.0300498	0.0168133	0.220879	NA	NA	NA	0.0350514	0.0200028	0.205798	NA	NA	NA
DPF3	0.0301988	0.0198888	0.0359665	NA	NA	NA	0.0413174	0.0303875	0.0355715	NA	NA	NA
CNKSR1	0.0302981	0.0164624	0.134089	0.418666	0.97887	0.306568	0.0302981	0.0164624	0.134089	0.418666	0.97887	0.306568
KLHDC10	0.0303961	0.0191273	0.0669802	NA	NA	NA	NA	NA	NA	NA	NA	NA
ITIH1	0.03042	0.0227746	0.0267491	0.622097	0.48798	0.767975	0.03042	0.0227746	0.0267491	0.622097	0.48798	0.767975
RPL7A	0.0304272	0.0192881	0.134394	NA	NA	NA	0.0304272	0.0192881	0.134394	NA	NA	NA
GGN	0.0304573	0.016383	0.101185	0.332798	0.429755	0.285338	0.497427	0.33426	0.383582	NA	NA	NA
C1orf27	0.0305588	0.049775	0.0259084	NA	NA	NA	1	0.913457	1	NA	NA	NA
OR10C1	0.0305997	0.0211772	0.0300725	NA	NA	NA	0.00307042	0.00264967	0.00465766	NA	NA	NA
NOVA2	0.030667	0.0289038	0.030858	NA	NA	NA	0.030667	0.0289038	0.030858	NA	NA	NA
FCGBP	0.0307005	0.0152087	0.274243	NA	NA	NA	0.2117	0.118429	0.543015	NA	NA	NA
THRAP3	0.0307354	0.0215609	0.150346	NA	NA	NA	0.0307354	0.0215609	0.150346	NA	NA	NA
ZNF479	0.0307487	0.0179597	0.0969076	NA	NA	NA	0.175966	0.118743	0.338556	NA	NA	NA
C5orf52	0.0307679	0.037215	0.0215702	NA	NA	NA	0.0342199	0.0313628	0.0273699	NA	NA	NA
CHEK2	0.0309376	0.0229314	0.049034	0.0268095	0.0239212	0.0400951	0.0309376	0.0229314	0.049034	0.0268095	0.0239212	0.0400951
MPL	0.0311093	0.0700694	0.0256872	NA	NA	NA	0.765466	0.623996	0.920655	NA	NA	NA
PAX7	0.0312142	0.0430773	0.0248849	NA	NA	NA	0.0312142	0.0430773	0.0248849	NA	NA	NA
CCNB1IP1	0.0312842	0.0724339	0.0243508	NA	NA	NA	0.0312842	0.0724339	0.0243508	NA	NA	NA
TGFBR2	0.0312914	0.0184395	0.14147	NA	NA	NA	0.0312914	0.0184395	0.14147	NA	NA	NA
IGLV5-45	0.0316904	0.133029	0.0235751	NA	NA	NA	0.0312769	0.0306478	0.026168	NA	NA	NA
SPATA31E1	0.0317482	0.319615	0.0170177	NA	NA	NA	0.655138	0.873443	0.441888	NA	NA	NA
TP53I3	0.0319045	0.0208603	0.0776883	NA	NA	NA	0.0319045	0.0208603	0.0776883	NA	NA	NA
PMVK	0.0319346	0.0408107	0.0267694	NA	NA	NA	1	0.866369	0.785668	NA	NA	NA
SEMA3C	0.0321635	0.328067	0.0192162	NA	NA	NA	0.505487	0.346131	0.469218	NA	NA	NA
EDDM3A	0.0321867	0.215253	0.0198646	NA	NA	NA	0.0321867	0.215253	0.0198646	NA	NA	NA
KLHL21	0.0322201	0.0184455	0.077931	NA	NA	NA	0.0222657	0.0138989	0.0382981	NA	NA	NA
KIF20A	0.0322477	0.0197323	0.455568	NA	NA	NA	0.0492106	0.0300257	0.461009	NA	NA	NA
SFXN3	0.03241	0.0203421	0.0897176	0.393601	0.341475	0.374769	0.0168348	0.0137068	0.0270757	NA	NA	NA
HORMAD1	0.0324442	0.0297808	0.0370543	NA	NA	NA	0.0324442	0.0297808	0.0370543	NA	NA	NA
HMGN2	0.0324896	0.0437258	0.0303013	NA	NA	NA	0.0324896	0.0437258	0.0303013	NA	NA	NA
PIGU	0.0325163	0.0283961	0.0297104	NA	NA	NA	0.0325163	0.0283961	0.0297104	NA	NA	NA
KIF2B	0.0325606	0.846932	0.0175982	NA	NA	NA	0.316991	0.191496	0.444197	NA	NA	NA
NFXL1	0.0326018	0.339702	0.0193456	NA	NA	NA	0.00573687	0.484995	0.00363834	NA	NA	NA
ARHGAP24	0.0326238	0.0209914	0.142392	NA	NA	NA	0.0520275	0.0648759	0.0343407	NA	NA	NA
THBD	0.0328944	0.0374982	0.0217912	NA	NA	NA	0.00201258	0.00194115	0.00288023	NA	NA	NA
DENND1B	0.0329438	0.0263897	0.110881	NA	NA	NA	0.0329438	0.0263897	0.110881	NA	NA	NA
GRHL3	0.032951	0.0187297	0.117579	NA	NA	NA	0.140598	0.42655	0.0828	NA	NA	NA
SETD4	0.0330913	0.16761	0.0251921	NA	NA	NA	0.0309556	0.169889	0.0243579	NA	NA	NA
SRRM3	0.0331774	0.0263428	0.0997757	NA	NA	NA	0.0819876	0.0608135	0.12014	NA	NA	NA
SEPHS2	0.0332282	0.106501	0.0233077	NA	NA	NA	0.0332282	0.106501	0.0233077	NA	NA	NA
UGT2B28	0.0334276	0.370665	0.0220762	NA	NA	NA	0.170629	0.196914	0.158025	NA	NA	NA
PPP1R9A	0.0334425	0.0597659	0.0201631	NA	NA	NA	0.0288296	0.0263976	0.0258476	NA	NA	NA
PLK5	0.0335428	0.0367958	0.0217652	NA	NA	NA	0.0813366	0.0633043	0.189097	NA	NA	NA
TRUB2	0.0335802	0.01921	0.100869	0.302408	0.218889	0.246724	0.660707	0.493033	0.7359	NA	NA	NA
USP42	0.0339532	0.0205264	0.0517484	NA	NA	NA	0.0384659	0.0829326	0.024341	NA	NA	NA
RIIAD1	0.0339717	0.104365	0.0293822	NA	NA	NA	0.0339717	0.104365	0.0293822	NA	NA	NA
POLR1E	0.0339778	0.0369155	0.0230859	NA	NA	NA	0.0339778	0.0369155	0.0230859	NA	NA	NA
MRPS9	0.0340591	0.470684	0.019442	NA	NA	NA	0.0209471	0.224767	0.0156815	NA	NA	NA
UCKL1	0.0341188	0.022569	0.101565	NA	NA	NA	0.115733	0.0892401	0.153541	NA	NA	NA
RAD18	0.0341712	0.0238525	0.158402	NA	NA	NA	0.101624	0.0735824	0.191416	NA	NA	NA
A2ML1	0.0342394	0.141741	0.0192731	0.290174	0.250477	0.207603	0.0323702	0.122548	0.0183295	0.290174	0.250477	0.207603
RSL1D1	0.0342544	0.0937257	0.0224164	NA	NA	NA	0.846309	0.717076	0.888304	NA	NA	NA
AC074091.13	0.0343237	0.0376606	0.0332798	NA	NA	NA	NA	NA	NA	NA	NA	NA
TANC1	0.0343735	0.0184382	0.100506	NA	NA	NA	0.0684946	0.0393515	0.171864	NA	NA	NA
C11orf42	0.0345087	0.0256834	0.0538679	NA	NA	NA	0.0345087	0.0256834	0.0538679	NA	NA	NA
RP3-405J10.4	0.0346761	0.193528	0.0265286	0.0346761	0.193528	0.0265286	NA	NA	NA	NA	NA	NA
VEGFB	0.0348108	0.0198682	0.101145	NA	NA	NA	0.0348108	0.0198682	0.101145	NA	NA	NA
COLGALT1	0.0348292	0.328265	0.0211899	NA	NA	NA	0.323809	0.537524	0.220363	NA	NA	NA
SNAPC5	0.0348334	0.112641	0.0306287	NA	NA	NA	0.0347023	0.0345875	0.0347878	NA	NA	NA
PDZK1IP1	0.0348758	0.374257	0.0254242	NA	NA	NA	0.0348758	0.374257	0.0254242	NA	NA	NA
ITGAX	0.034932	0.022113	0.140552	NA	NA	NA	0.0747694	0.0474183	0.154177	NA	NA	NA
MC3R	0.0350368	0.0475225	0.0236439	NA	NA	NA	0.0234466	0.018707	0.0229895	NA	NA	NA
NRIP3	0.0351174	0.0243234	0.0385429	NA	NA	NA	0.0351174	0.0243234	0.0385429	NA	NA	NA
NBPF3	0.0351379	0.0192384	0.124769	NA	NA	NA	0.260871	0.192634	0.168155	NA	NA	NA
HIST1H1T	0.035245	0.727417	0.02081	NA	NA	NA	0.035245	0.727417	0.02081	NA	NA	NA
MAS1	0.0352543	0.116263	0.0240411	NA	NA	NA	0.0352543	0.116263	0.0240411	NA	NA	NA
RP11-849H4.2	0.0354747	0.0210401	0.238397	NA	NA	NA	0.146725	0.101146	0.492523	NA	NA	NA
UNC45B	0.0354829	0.0228066	0.0511749	NA	NA	NA	0.24948	0.164795	0.527206	NA	NA	NA
SLC9A8	0.0355666	0.0280474	0.0336164	NA	NA	NA	0.0467711	0.0658479	0.0359669	NA	NA	NA
PIWIL4	0.0355904	0.02046	0.0903599	NA	NA	NA	0.156636	0.102748	0.213097	NA	NA	NA
CCT6A	0.0356191	0.0346005	0.0395377	NA	NA	NA	0.486808	0.403828	0.422769	NA	NA	NA
JAG1	0.0356401	0.0225074	0.0531096	NA	NA	NA	0.0356401	0.0225074	0.0531096	NA	NA	NA
TCF24	0.0357596	0.0353495	0.0365285	NA	NA	NA	0.0357596	0.0353495	0.0365285	NA	NA	NA
DCST2	0.0358033	0.0209572	0.141093	NA	NA	NA	0.0164053	0.0104218	0.123492	NA	NA	NA
MC2R	0.0358416	0.167528	0.0253537	NA	NA	NA	0.0358416	0.167528	0.0253537	NA	NA	NA
COL17A1	0.0358921	0.160321	0.019506	NA	NA	NA	0.439828	0.279136	0.360436	NA	NA	NA
MAP3K2	0.0359528	0.0285899	0.0300975	NA	NA	NA	0.0359528	0.0285899	0.0300975	NA	NA	NA
SON	0.0360509	0.0364541	0.0311291	NA	NA	NA	0.0261701	0.108965	0.0136883	NA	NA	NA
AC016757.3	0.0362116	0.0311344	0.0318191	NA	NA	NA	0.0362116	0.0311344	0.0318191	NA	NA	NA
SERPINB5	0.0362292	0.0208374	0.0633638	NA	NA	NA	0.0362292	0.0208374	0.0633638	NA	NA	NA
SHBG	0.036295	0.0889528	0.0326363	NA	NA	NA	0.379337	0.258527	0.302853	NA	NA	NA
POU2F1	0.0363628	0.0322777	0.0834554	NA	NA	NA	0.090133	0.0889559	0.0940216	NA	NA	NA
C16orf46	0.0364223	0.0317967	0.0412745	NA	NA	NA	0.0506385	0.0434785	0.0438036	NA	NA	NA
ZNF260	0.0364699	0.0889041	0.024114	NA	NA	NA	0.833946	0.7315	1	NA	NA	NA
FBLN1	0.036593	0.0212999	0.182954	NA	NA	NA	0.239434	0.151073	0.593414	NA	NA	NA
CRMP1	0.0367081	0.368399	0.0231978	NA	NA	NA	0.0364889	0.23217	0.0233436	NA	NA	NA
FAM60A	0.0367494	0.0255821	0.0617426	NA	NA	NA	0.0367494	0.0255821	0.0617426	NA	NA	NA
ZNF469	0.0367918	0.462515	0.0224997	NA	NA	NA	0.104565	0.0582998	0.341307	NA	NA	NA
TTC23L	0.0368062	0.0217049	0.0681199	NA	NA	NA	0.0368062	0.0217049	0.0681199	NA	NA	NA
TMPRSS6	0.0370025	0.217194	0.0207992	NA	NA	NA	0.0143386	0.601584	0.00786233	NA	NA	NA
FKBP1C	0.0370473	0.0368887	0.0377214	NA	NA	NA	NA	NA	NA	NA	NA	NA
STK31	0.0371397	0.12335	0.0201625	NA	NA	NA	0.0371397	0.12335	0.0201625	NA	NA	NA
CCDC114	0.0372168	0.0266873	0.0401878	NA	NA	NA	0.0849603	0.136363	0.0579969	NA	NA	NA
POLE2	0.0372672	0.849911	0.0250716	NA	NA	NA	0.0372672	0.849911	0.0250716	NA	NA	NA
ST14	0.0372911	0.0261506	0.470201	NA	NA	NA	0.0751561	0.0518418	0.507261	NA	NA	NA
DAP	0.0373859	0.102584	0.0255763	NA	NA	NA	0.0373859	0.102584	0.0255763	NA	NA	NA
TRIQK	0.037844	0.068461	0.0335908	0.370034	0.373367	0.361736	0.037844	0.068461	0.0335908	0.370034	0.373367	0.361736
TTC14	0.0379028	0.0230437	0.0601166	NA	NA	NA	0.0394566	0.0244557	0.0586739	NA	NA	NA
PRELP	0.0379189	0.0229222	0.144973	NA	NA	NA	0.0519862	0.035909	0.11261	NA	NA	NA
SCNN1G	0.0379478	0.0227019	0.29123	NA	NA	NA	0.124164	0.0791773	0.466398	NA	NA	NA
REL	0.0381285	0.0824397	0.0273001	NA	NA	NA	0.0381285	0.0824397	0.0273001	NA	NA	NA
ADAM18	0.0381589	0.0222749	0.0655347	0.094774	0.0888949	0.0899391	0.0299057	0.0193674	0.0477893	0.094774	0.0888949	0.0899391
NCEH1	0.0383148	0.113884	0.0335198	NA	NA	NA	NA	NA	NA	NA	NA	NA
PRDM6	0.0384368	0.0221367	0.254814	NA	NA	NA	0.0526008	0.0310093	0.258927	NA	NA	NA
FKBP14	0.0386297	0.04459	0.037538	NA	NA	NA	0.0386297	0.04459	0.037538	NA	NA	NA
CCDC110	0.038763	0.0211513	0.278524	0.517462	0.475659	0.411367	0.0563973	0.0315013	0.272116	0.517462	0.475659	0.411367
CLDN22	0.0388811	0.0346289	0.0570228	0.0583324	0.067011	0.0570432	0.0388811	0.0346289	0.0570228	0.0583324	0.067011	0.0570432
TAS2R9	0.0389207	0.0323252	0.0467582	NA	NA	NA	0.586496	0.702169	0.517805	NA	NA	NA
EPHX2	0.0389832	0.0221846	0.283665	NA	NA	NA	0.0222505	0.0125357	0.121034	NA	NA	NA
RUVBL1	0.0390768	0.0304792	0.0374289	NA	NA	NA	0.0390768	0.0304792	0.0374289	NA	NA	NA
ZNF66	0.0392048	0.0233699	0.100757	NA	NA	NA	0.144698	0.0999597	0.133751	NA	NA	NA
COPS7B	0.0392197	0.0454901	0.0330864	NA	NA	NA	0.0392197	0.0454901	0.0330864	NA	NA	NA
TAS2R7	0.0392885	0.0403352	0.0382239	NA	NA	NA	1	0.881313	0.884032	NA	NA	NA
ZNF514	0.0394347	0.0262627	0.0828306	NA	NA	NA	0.0394347	0.0262627	0.0828306	NA	NA	NA
TLR2	0.0395272	0.0225482	0.0960458	0.187632	0.627837	0.130336	0.015294	0.00855488	0.098978	0.187632	0.627837	0.130336
NT5DC4	0.0395687	0.0372396	0.027654	NA	NA	NA	0.74848	0.693938	0.635988	NA	NA	NA
PAPD4	0.0395809	0.0383971	0.0289927	0.0416421	0.050551	0.0278151	0.00658363	0.10431	0.00436556	0.00533943	0.140722	0.00387514
GGTLC2	0.0395919	0.0354231	0.0484362	NA	NA	NA	0.598224	0.466331	0.527993	NA	NA	NA
PARVB	0.0396565	0.0400384	0.0393609	NA	NA	NA	0.0396565	0.0400384	0.0393609	NA	NA	NA
HDLBP	0.0397267	0.0253761	0.0478168	NA	NA	NA	0.317336	0.203438	0.35015	NA	NA	NA
EIF3J	0.0397853	0.0363069	0.0535679	NA	NA	NA	NA	NA	NA	NA	NA	NA
ZNF230	0.0400775	0.022369	0.315494	NA	NA	NA	0.26825	0.170196	0.818352	NA	NA	NA
KIAA1598	0.040171	0.0376587	0.0397261	NA	NA	NA	0.040171	0.0376587	0.0397261	NA	NA	NA
NAT6	0.040563	0.405265	0.0242561	NA	NA	NA	0.772686	0.647833	0.677361	NA	NA	NA
BRSK2	0.0405855	0.910282	0.0234904	NA	NA	NA	0.178459	0.744313	0.116765	NA	NA	NA
TNFRSF1B	0.0406215	0.0391079	0.0472645	NA	NA	NA	0.327908	0.291719	0.308183	NA	NA	NA
OR9Q1	0.0406557	0.024968	0.0933729	NA	NA	NA	0.0350453	0.0350469	0.0261822	NA	NA	NA
CDC42EP1	0.0406992	0.0274645	0.0563328	NA	NA	NA	0.0562217	0.0385011	0.0551005	NA	NA	NA
TRMT10B	0.0407906	0.0379378	0.0558833	0.0314324	0.0295694	0.0425373	0.0407906	0.0379378	0.0558833	0.0314324	0.0295694	0.0425373
TMEM161B	0.0408227	0.107008	0.0314736	NA	NA	NA	0.5356	0.410878	0.661671	NA	NA	NA
PROSC	0.040864	0.0402977	0.0306014	NA	NA	NA	0.040864	0.0402977	0.0306014	NA	NA	NA
GPSM2	0.0409296	0.0327969	0.0489915	NA	NA	NA	0.607424	0.466074	0.771475	NA	NA	NA
PLEKHA8	0.0409899	0.0380956	0.0379884	NA	NA	NA	0.0409899	0.0380956	0.0379884	NA	NA	NA
SDR39U1	0.0409901	0.0321254	0.0352151	NA	NA	NA	0.650644	0.660348	0.493443	NA	NA	NA
NANP	0.0410243	0.0266484	0.0746465	NA	NA	NA	0.0410243	0.0266484	0.0746465	NA	NA	NA
KDM3A	0.0411262	0.0763718	0.0238747	NA	NA	NA	0.0411262	0.0763718	0.0238747	NA	NA	NA
CEP350	0.0411826	0.0260658	0.0619066	NA	NA	NA	0.016896	0.0136326	0.0220128	NA	NA	NA
TAF4B	0.0415766	0.0370765	0.032178	NA	NA	NA	0.0415766	0.0370765	0.032178	NA	NA	NA
ATF7IP2	0.0415875	0.0366631	0.0526928	NA	NA	NA	0.629107	0.487591	1	NA	NA	NA
FASTKD1	0.0416052	0.0330352	0.0402365	0.748635	0.615334	0.814304	0.0427401	0.0373034	0.039955	NA	NA	NA
KIAA1429	0.0416221	0.0567275	0.0287141	NA	NA	NA	0.774889	0.589313	0.959442	NA	NA	NA
ERRFI1	0.0416478	0.0229864	0.211214	NA	NA	NA	0.0320482	0.0176904	0.186276	NA	NA	NA
MRPL10	0.0416751	0.0263448	0.170778	NA	NA	NA	0.211603	0.147947	0.345798	NA	NA	NA
MOV10	0.0417021	0.0291577	0.129603	NA	NA	NA	0.0505705	0.046311	0.125656	NA	NA	NA
CPOX	0.0417083	0.0400122	0.0334304	NA	NA	NA	0.0317104	0.0333308	0.0295186	NA	NA	NA
SLC6A19	0.0417165	0.0251281	0.182419	0.00665627	0.00448415	0.0127294	0.0417165	0.0251281	0.182419	0.00665627	0.00448415	0.0127294
CNOT7	0.0417272	0.04056	0.0478494	NA	NA	NA	0.0417272	0.04056	0.0478494	NA	NA	NA
KRCC1	0.0417604	0.0377155	0.0455388	NA	NA	NA	0.0417604	0.0377155	0.0455388	NA	NA	NA
GPX4	0.042048	0.0284427	0.142133	NA	NA	NA	0.042048	0.0284427	0.142133	NA	NA	NA
AL139080.1	0.0421335	0.0612403	0.03637	NA	NA	NA	NA	NA	NA	NA	NA	NA
PCDHB16	0.042217	0.762153	0.0242299	NA	NA	NA	0.188798	0.326994	0.114889	NA	NA	NA
SLC22A25	0.0422576	0.0334396	0.113259	0.126101	0.162125	0.102797	0.441567	0.291115	0.495276	0.81537	0.658017	0.695131
DCAKD	0.0423011	0.0249561	0.271092	NA	NA	NA	0.0960055	0.0684855	0.200228	NA	NA	NA
CST6	0.0423275	0.0567091	0.0379172	NA	NA	NA	0.0423275	0.0567091	0.0379172	NA	NA	NA
LRRC43	0.0423686	0.044326	0.0295003	NA	NA	NA	0.414846	0.462414	0.275384	NA	NA	NA
CCR10	0.0428458	0.0287439	0.0464471	NA	NA	NA	0.0428458	0.0287439	0.0464471	NA	NA	NA
MECR	0.0432578	0.66727	0.0293507	NA	NA	NA	0.00447962	0.0026405	0.00991174	NA	NA	NA
HNRNPA3	0.0435394	0.0484919	0.041907	NA	NA	NA	0.0435394	0.0484919	0.041907	NA	NA	NA
SP8	0.0435929	0.0791589	0.0367612	NA	NA	NA	0.0354549	0.0354684	0.0349016	NA	NA	NA
RERG	0.0436227	0.0428811	0.046491	NA	NA	NA	0.0436227	0.0428811	0.046491	NA	NA	NA
DRC1	0.0436469	0.776058	0.024419	NA	NA	NA	0.0475128	0.961264	0.0266289	NA	NA	NA
SIL1	0.0438789	0.0396651	0.0584608	NA	NA	NA	0.542361	0.375062	0.965886	NA	NA	NA
CXCL9	0.0440701	0.0437542	0.0450235	NA	NA	NA	0.0440701	0.0437542	0.0450235	NA	NA	NA
KISS1	0.0443558	0.04131	0.047609	NA	NA	NA	NA	NA	NA	NA	NA	NA
WTIP	0.044356	0.168542	0.031907	NA	NA	NA	0.044356	0.168542	0.031907	NA	NA	NA
CCDC11	0.0443902	0.0303194	0.127103	NA	NA	NA	0.0443902	0.0303194	0.127103	NA	NA	NA
LY6G6C	0.04444	0.0332456	0.0392259	NA	NA	NA	0.312153	0.451112	0.229923	NA	NA	NA
C11orf57	0.0444604	0.0285848	0.123207	NA	NA	NA	0.161417	0.128095	0.261145	NA	NA	NA
DLC1	0.0445523	0.806148	0.0249631	NA	NA	NA	0.598624	0.402755	0.420389	NA	NA	NA
ST3GAL2	0.0446171	0.0333078	0.0519307	NA	NA	NA	0.0446171	0.0333078	0.0519307	NA	NA	NA
C16orf58	0.0446662	0.0257796	0.17617	NA	NA	NA	0.0446662	0.0257796	0.17617	NA	NA	NA
TEFM	0.0446751	0.214993	0.0335425	NA	NA	NA	0.0446751	0.214993	0.0335425	NA	NA	NA
C12orf55	0.044719	0.0282165	0.0758718	0.636729	0.560152	0.65425	0.125198	0.073569	0.171302	0.636729	0.560152	0.65425
CCDC83	0.044785	0.397374	0.0284456	NA	NA	NA	0.214605	0.152697	0.244554	NA	NA	NA
KIF5A	0.0449705	0.0408788	0.0325605	NA	NA	NA	0.0356183	0.028149	0.0300202	NA	NA	NA
SIAH2	0.0449923	0.1123	0.0397587	NA	NA	NA	0.0449923	0.1123	0.0397587	NA	NA	NA
SMYD4	0.0454228	0.0255567	0.122577	NA	NA	NA	0.0388284	0.0307169	0.0331027	NA	NA	NA
CCDC157	0.045454	0.949029	0.0247735	NA	NA	NA	0.0430529	0.942286	0.023622	NA	NA	NA
MFSD10	0.0454912	0.0287863	0.439419	NA	NA	NA	0.0449919	0.0287554	0.421756	NA	NA	NA
FNIP2	0.0455508	0.0366592	0.0382784	NA	NA	NA	0.742164	0.688874	0.552004	NA	NA	NA
MAML1	0.0457923	0.0242468	0.739087	NA	NA	NA	0.0390101	0.0207189	0.576307	NA	NA	NA
BAP1	0.0458252	0.517665	0.0351157	NA	NA	NA	0.0253981	0.0259071	0.0190904	NA	NA	NA
CYTL1	0.0460114	0.0417947	0.0326038	NA	NA	NA	NA	NA	NA	NA	NA	NA
PYGO1	0.0463683	0.0513037	0.0355581	NA	NA	NA	0.03887	0.0464987	0.032745	NA	NA	NA
MAP1S	0.0463728	0.0244947	0.456553	0.0766702	0.0755455	0.0747036	0.195264	0.11458	0.76525	NA	NA	NA
LRRC4B	0.0463996	0.0274735	0.141214	NA	NA	NA	0.0391299	0.0232577	0.132966	NA	NA	NA
RPL3	0.046477	0.396274	0.0280654	NA	NA	NA	0.121119	0.0885264	0.0920218	NA	NA	NA
PML	0.0465578	0.0261038	0.26644	NA	NA	NA	0.0465578	0.0261038	0.26644	NA	NA	NA
ERCC8	0.0469342	0.0321838	0.0486532	NA	NA	NA	0.0469342	0.0321838	0.0486532	NA	NA	NA
SF3A1	0.0469564	0.182031	0.0306252	NA	NA	NA	0.0469564	0.182031	0.0306252	NA	NA	NA
ATPAF1	0.0469893	0.0387207	0.142314	NA	NA	NA	0.0469893	0.0387207	0.142314	NA	NA	NA
GBP2	0.0470467	0.0291353	0.185232	NA	NA	NA	0.107511	0.0656563	0.319623	NA	NA	NA
IRS1	0.0470795	0.466544	0.0259692	NA	NA	NA	0.303939	0.346727	0.202966	NA	NA	NA
EPYC	0.0471966	0.0958864	0.029613	NA	NA	NA	0.0565955	0.217796	0.0358968	NA	NA	NA
CCNO	0.0472843	0.0801279	0.0436219	NA	NA	NA	0.0472843	0.0801279	0.0436219	NA	NA	NA
ACAP1	0.0472862	0.0350378	0.224006	NA	NA	NA	0.00123309	0.0011886	0.00116375	NA	NA	NA
SLC22A3	0.0473757	0.0929781	0.0269668	NA	NA	NA	0.0411592	0.0602503	0.0249222	NA	NA	NA
RP11-690C23.4	0.0474522	0.0457902	0.0489397	0.0474522	0.0457902	0.0489397	0.0474522	0.0457902	0.0489397	0.0474522	0.0457902	0.0489397
VAPA	0.0475731	0.126153	0.0362272	NA	NA	NA	0.0354678	0.0352671	0.035243	NA	NA	NA
IGF1	0.0476266	0.0452604	0.0433398	NA	NA	NA	0.0476266	0.0452604	0.0433398	NA	NA	NA
VPS33B	0.0476718	0.0292327	0.096452	NA	NA	NA	0.0476718	0.0292327	0.096452	NA	NA	NA
GC	0.0477261	0.0511975	0.0429714	NA	NA	NA	0.0477261	0.0511975	0.0429714	NA	NA	NA
PLEKHJ1	0.0478228	0.685624	0.0274393	NA	NA	NA	0.424153	0.308419	0.477777	NA	NA	NA
OR8H3	0.0479523	0.250096	0.0380953	NA	NA	NA	0.0528978	0.0678023	0.0459318	NA	NA	NA
NXPE2	0.0479841	0.53561	0.0270497	NA	NA	NA	0.0475983	0.304387	0.0273782	NA	NA	NA
PLXNC1	0.0479897	0.0272238	0.0868663	NA	NA	NA	0.163387	0.0988698	0.234742	NA	NA	NA
LEFTY2	0.0480222	0.0278217	0.149185	NA	NA	NA	0.0365316	0.0214452	0.120947	NA	NA	NA
PRNP	0.0480774	0.516107	0.0298768	NA	NA	NA	0.0480774	0.516107	0.0298768	NA	NA	NA
FGG	0.048151	0.0293747	0.116464	NA	NA	NA	0.048151	0.0293747	0.116464	NA	NA	NA
PROS1	0.0482167	0.0290041	0.0679793	NA	NA	NA	0.0482167	0.0290041	0.0679793	NA	NA	NA
ASB15	0.0482555	0.192697	0.0284054	0.00830498	0.0336043	0.00752472	0.0465489	0.108593	0.0277962	0.0078367	0.0152376	0.00740664
ICMT	0.0482623	0.0472456	0.0556623	NA	NA	NA	0.0482623	0.0472456	0.0556623	NA	NA	NA
OR8G5	0.0482802	0.126041	0.0298632	NA	NA	NA	0.00605262	0.00755357	0.00471778	NA	NA	NA
UGT3A2	0.048349	0.0302987	0.126225	NA	NA	NA	0.048349	0.0302987	0.126225	NA	NA	NA
GPR156	0.048467	0.0283518	0.256011	NA	NA	NA	0.0478012	0.0280868	0.24915	NA	NA	NA
ZNF792	0.0485327	0.0306453	0.0655715	NA	NA	NA	0.0425554	0.0263769	0.0621066	NA	NA	NA
MTAP	0.0487153	0.135398	0.04212	NA	NA	NA	0.0888325	0.135632	0.0660951	NA	NA	NA
AOC3	0.0487485	0.0363455	0.0747901	NA	NA	NA	0.342476	0.269397	0.292065	NA	NA	NA
SPNS2	0.048829	0.0923883	0.0354355	NA	NA	NA	0.0489526	0.124718	0.0358634	NA	NA	NA
EIF2A	0.0488672	0.572692	0.0315074	NA	NA	NA	0.117605	0.142428	0.0722634	NA	NA	NA
CCDC86	0.0489026	0.0367075	0.124752	NA	NA	NA	0.0489026	0.0367075	0.124752	NA	NA	NA
ZNF648	0.0491217	0.0912916	0.0300645	NA	NA	NA	0.0466761	0.0983019	0.0288403	NA	NA	NA
IWS1	0.0491684	0.0478181	0.0342698	NA	NA	NA	0.0491684	0.0478181	0.0342698	NA	NA	NA
BMPR2	0.0491871	0.0321893	0.0654376	NA	NA	NA	0.0341877	0.0248512	0.0481114	NA	NA	NA
LMAN2	0.0493457	0.291716	0.0330119	NA	NA	NA	NA	NA	NA	NA	NA	NA
KIAA0195	0.0493533	0.483715	0.0288094	NA	NA	NA	0.0493533	0.483715	0.0288094	NA	NA	NA
ARNT	0.049366	0.0392107	0.0804489	NA	NA	NA	0.180275	0.1587	0.133605	NA	NA	NA
RASL11B	0.04937	0.0324951	0.149661	NA	NA	NA	0.04937	0.0324951	0.149661	NA	NA	NA
PIK3CG	0.0496257	0.0356749	0.0483975	NA	NA	NA	0.018474	0.0118896	0.0426744	NA	NA	NA
IDH3A	0.0496879	0.0310373	0.199349	NA	NA	NA	0.014476	0.0160022	0.014126	NA	NA	NA
C14orf37	0.0497247	0.476243	0.029926	NA	NA	NA	0.0228397	0.0309934	0.0170003	NA	NA	NA
PCDHB11	0.0499042	0.0549741	0.0328494	NA	NA	NA	0.0609238	0.0956539	0.0352084	NA	NA	NA
C2orf49	0.0499419	0.0280113	0.1009	NA	NA	NA	0.367731	0.266573	0.269495	NA	NA	NA
SLC20A1	0.0499547	0.172364	0.0427369	NA	NA	NA	NA	NA	NA	NA	NA	NA
TANK	0.0500703	0.0294423	0.183853	NA	NA	NA	0.0484682	0.0316698	0.0562767	NA	NA	NA
SERPINB8	0.0502201	0.0662838	0.0460003	NA	NA	NA	0.0502201	0.0662838	0.0460003	NA	NA	NA
RIN1	0.05026	0.186124	0.0330768	NA	NA	NA	0.0499942	0.323681	0.0339889	NA	NA	NA
PLA2G4B	0.0503332	0.352785	0.0270585	NA	NA	NA	0.0532006	0.252295	0.0286304	NA	NA	NA
SLC22A2	0.0504248	0.149324	0.0293027	0.0568469	0.051747	0.0718068	0.721352	0.984493	0.538566	0.0568469	0.051747	0.0718068
PLEKHG5	0.0504959	0.0284141	0.212639	NA	NA	NA	0.0132779	0.00710678	0.080204	NA	NA	NA
GNL1	0.0505427	0.0297257	0.19327	NA	NA	NA	0.303326	0.195614	0.309033	NA	NA	NA
KDM1A	0.0505653	0.0414471	0.0761708	NA	NA	NA	0.446968	0.32011	0.705353	NA	NA	NA
SSBP4	0.0505876	0.0389078	0.039578	NA	NA	NA	0.0467974	0.0366083	0.0369781	NA	NA	NA
USP16	0.0506441	0.0356371	0.110497	NA	NA	NA	0.0506441	0.0356371	0.110497	NA	NA	NA
SLC14A2	0.0506624	0.221007	0.0271578	NA	NA	NA	0.0517266	0.200393	0.0278639	NA	NA	NA
ZNF701	0.0508651	0.0485575	0.0701988	NA	NA	NA	0.0508651	0.0485575	0.0701988	NA	NA	NA
MASTL	0.0509067	0.203492	0.0302017	NA	NA	NA	0.052042	0.144979	0.0309694	NA	NA	NA
LY96	0.050957	0.0660648	0.0381784	NA	NA	NA	NA	NA	NA	NA	NA	NA
C11orf82	0.0510233	0.0285392	0.350714	NA	NA	NA	0.0477006	0.0267859	0.337105	NA	NA	NA
OR52N4	0.051029	0.0294099	0.122499	NA	NA	NA	0.275362	0.187861	0.400104	NA	NA	NA
ITSN1	0.0510709	0.298389	0.030035	NA	NA	NA	0.0529258	0.604314	0.0318939	NA	NA	NA
DNAJB11	0.0514445	0.0429723	0.0699211	NA	NA	NA	0.812597	0.70564	0.722975	NA	NA	NA
OSMR	0.0515588	0.274047	0.0288757	NA	NA	NA	0.0497164	0.295858	0.0279156	NA	NA	NA
TFAP2B	0.0516807	0.0395102	0.049129	NA	NA	NA	0.0516807	0.0395102	0.049129	NA	NA	NA
WDR7	0.0517221	0.401848	0.0339689	NA	NA	NA	0.0517221	0.401848	0.0339689	NA	NA	NA
XRRA1	0.0518834	0.0302966	0.27663	NA	NA	NA	0.185635	0.109593	0.315534	NA	NA	NA
JMJD6	0.0519042	0.0502472	0.0537	NA	NA	NA	0.0519042	0.0502472	0.0537	NA	NA	NA
ZCCHC10	0.0519587	0.0770571	0.0487137	NA	NA	NA	0.0519587	0.0770571	0.0487137	NA	NA	NA
MRC1L1	0.0520212	0.0431794	0.1113	NA	NA	NA	0.0520212	0.0431794	0.1113	NA	NA	NA
CTNND2	0.0520381	0.117751	0.0349858	NA	NA	NA	0.0520381	0.117751	0.0349858	NA	NA	NA
SGSM1	0.0521235	0.0412859	0.0404602	NA	NA	NA	0.0291078	0.0200201	0.0355782	NA	NA	NA
ARTN	0.0522011	0.0513816	0.0531731	NA	NA	NA	0.0522011	0.0513816	0.0531731	NA	NA	NA
GALNT10	0.0522611	0.0385607	0.0726118	NA	NA	NA	0.0522611	0.0385607	0.0726118	NA	NA	NA
CCND3	0.0522907	0.0341538	0.105652	NA	NA	NA	NA	NA	NA	NA	NA	NA
SPINK13	0.0522965	0.0502655	0.0566488	NA	NA	NA	0.0522965	0.0502655	0.0566488	NA	NA	NA
ZNF799	0.0523735	0.256319	0.0295245	NA	NA	NA	0.0491372	0.229555	0.0277927	NA	NA	NA
ENO1	0.0524024	0.0496825	0.0595877	NA	NA	NA	0.0524024	0.0496825	0.0595877	NA	NA	NA
GBP3	0.0524137	0.410558	0.0310459	0.598366	0.872026	0.444765	0.0488424	0.460958	0.029237	0.598366	0.872026	0.444765
LAIR2	0.0528539	0.0527688	0.0528816	NA	NA	NA	NA	NA	NA	NA	NA	NA
MAP9	0.0530101	0.0315173	0.125439	NA	NA	NA	0.204024	0.120038	0.46912	NA	NA	NA
MME	0.0531912	0.0335317	0.0950575	NA	NA	NA	0.104645	0.0703056	0.0970639	NA	NA	NA
RGMA	0.053208	0.0454188	0.0434471	NA	NA	NA	0.482083	0.450993	0.34654	NA	NA	NA
VASP	0.0532495	0.0389275	0.105317	NA	NA	NA	0.0532495	0.0389275	0.105317	NA	NA	NA
MLKL	0.0533169	0.190068	0.0404208	NA	NA	NA	0.16921	0.114659	0.200714	NA	NA	NA
ANKS1A	0.0534145	0.367965	0.0308806	NA	NA	NA	0.193301	0.555928	0.114972	NA	NA	NA
GPI	0.0534734	0.0676982	0.0428578	NA	NA	NA	0.0495504	0.08859	0.0418848	NA	NA	NA
CCDC108	0.0535404	0.246323	0.0364921	1	0.994851	0.88035	0.0531123	0.195779	0.0367792	1	0.994851	0.88035
CHRM2	0.0536798	0.121627	0.0387605	NA	NA	NA	0.689453	0.55193	0.847886	NA	NA	NA
ABCD2	0.0537501	0.033815	0.143269	NA	NA	NA	0.091077	0.0573262	0.14823	NA	NA	NA
SOGA2	0.0537983	0.0604585	0.0365196	NA	NA	NA	0.345819	0.564218	0.211432	NA	NA	NA
TMEM119	0.0539054	0.0332681	0.294664	NA	NA	NA	0.102241	0.0664891	0.30507	NA	NA	NA
CCDC138	0.0540845	0.052966	0.0384046	NA	NA	NA	0.0540845	0.052966	0.0384046	NA	NA	NA
CMTM8	0.0542551	0.0424334	0.0947694	NA	NA	NA	0.0542551	0.0424334	0.0947694	NA	NA	NA
RSC1A1	0.0544351	0.0556163	0.0366855	NA	NA	NA	0.798306	0.636839	0.641764	NA	NA	NA
DTX3	0.054468	0.0529869	0.0550332	NA	NA	NA	NA	NA	NA	NA	NA	NA
ZNF576	0.0545026	0.0474887	0.0534574	NA	NA	NA	0.0545026	0.0474887	0.0534574	NA	NA	NA
USP34	0.0545149	0.0308262	0.1099	NA	NA	NA	0.0262179	0.014541	0.115188	NA	NA	NA
SETBP1	0.0545339	0.0347252	0.260013	NA	NA	NA	0.0149523	0.00827112	0.0563737	NA	NA	NA
TMEM79	0.0546466	0.109208	0.0452113	NA	NA	NA	1	0.913982	0.966279	NA	NA	NA
ZFP14	0.054684	0.0478654	0.114602	NA	NA	NA	0.113774	0.0768674	0.211795	NA	NA	NA
OR5M8	0.0548162	0.859849	0.0354877	NA	NA	NA	0.0769774	0.0509398	0.132031	NA	NA	NA
MMP24	0.0548624	0.0406614	0.0810982	NA	NA	NA	0.0677193	0.0502428	0.0806726	NA	NA	NA
TAS2R43	0.0549231	0.0427407	0.0487927	NA	NA	NA	0.353515	0.308006	0.368148	NA	NA	NA
LY75	0.055061	0.333391	0.0325325	0.368376	0.341473	0.304855	0.218644	0.938749	0.137945	0.368376	0.341473	0.304855
ZBTB42	0.0550777	0.142895	0.0494443	NA	NA	NA	0.0550777	0.142895	0.0494443	NA	NA	NA
SYNDIG1	0.0551366	0.0374761	0.0560281	NA	NA	NA	0.0512657	0.0382869	0.0477168	NA	NA	NA
OR6B3	0.0552632	0.0377609	0.0669543	NA	NA	NA	0.0920569	0.0968782	0.0665437	NA	NA	NA
PDE7A	0.0552803	0.0358168	0.210708	NA	NA	NA	0.0552803	0.0358168	0.210708	NA	NA	NA
TOLLIP	0.0554942	0.0502377	0.112572	NA	NA	NA	0.0554942	0.0502377	0.112572	NA	NA	NA
SLC45A4	0.0555125	0.214805	0.0318138	NA	NA	NA	0.051941	0.24638	0.0299769	NA	NA	NA
USP4	0.0555296	0.248657	0.0329535	NA	NA	NA	0.803975	0.613374	0.886048	NA	NA	NA
UGT2A1	0.05553	0.506051	0.0339648	0.323587	0.233382	0.466356	0.516437	0.393487	0.359216	0.297796	0.308631	0.29222
LRRC15	0.0555485	0.0507552	0.0512629	NA	NA	NA	0.0555485	0.0507552	0.0512629	NA	NA	NA
JPH3	0.0556044	0.0314855	0.39574	NA	NA	NA	0.066296	0.0366636	0.269571	NA	NA	NA
PIRT	0.0556506	0.0408607	0.116583	NA	NA	NA	0.0556506	0.0408607	0.116583	NA	NA	NA
CEA	0.055809	0.0729923	0.0436088	NA	NA	NA	1	0.823356	1	NA	NA	NA
AC008443.1	0.0558179	0.03967	0.0981398	NA	NA	NA	NA	NA	NA	NA	NA	NA
ZNF8	0.0558238	0.0667181	0.0342842	NA	NA	NA	0.0558238	0.0667181	0.0342842	NA	NA	NA
NKAPL	0.0558653	0.0318985	0.350338	NA	NA	NA	0.0264136	0.0187787	0.120368	NA	NA	NA
MYLK2	0.0560238	0.0383534	0.11765	NA	NA	NA	0.118966	0.0826691	0.127778	NA	NA	NA
KCNIP3	0.0560635	0.0476144	0.0558604	NA	NA	NA	0.0560635	0.0476144	0.0558604	NA	NA	NA
CDH23	0.0560828	0.375101	0.0297856	0.137553	0.139913	0.114844	0.0635951	0.0981379	0.0378615	0.137553	0.139913	0.114844
TSGA13	0.0561707	0.152594	0.0470861	NA	NA	NA	NA	NA	NA	NA	NA	NA
RBP5	0.0561765	0.0520836	0.0665069	NA	NA	NA	0.0561765	0.0520836	0.0665069	NA	NA	NA
PCNXL3	0.0561988	0.536597	0.0325895	NA	NA	NA	0.225318	0.975626	0.133752	NA	NA	NA
RP11-77K12.1	0.0565039	0.0551709	0.0507379	NA	NA	NA	0.0565039	0.0551709	0.0507379	NA	NA	NA
PAPOLB	0.0565157	0.03639	0.130626	NA	NA	NA	0.26984	0.195629	0.337525	NA	NA	NA
RP1-130H16.18	0.0566756	0.0394978	0.323901	NA	NA	NA	0.011551	0.00749737	0.0805024	NA	NA	NA
FER	0.0567763	0.0370035	0.0606875	NA	NA	NA	0.300989	0.332314	0.223032	NA	NA	NA
CLRN3	0.0569171	0.162628	0.0384278	NA	NA	NA	0.0569171	0.162628	0.0384278	NA	NA	NA
PPFIA2	0.0569669	0.0483447	0.111568	NA	NA	NA	0.415497	0.345541	0.349431	NA	NA	NA
FAM133B	0.0570017	0.214519	0.0469625	NA	NA	NA	NA	NA	NA	NA	NA	NA
PRAME	0.0570535	0.0417295	0.0468218	NA	NA	NA	NA	NA	NA	NA	NA	NA
PINX1	0.0570818	0.0407784	0.165575	NA	NA	NA	0.397081	0.306365	0.655748	NA	NA	NA
CORO2A	0.0570836	0.0973148	0.0390267	NA	NA	NA	0.0545893	0.0715493	0.0381415	NA	NA	NA
AIFM2	0.057166	0.0373803	0.0837828	NA	NA	NA	0.0181378	0.0395164	0.0167531	NA	NA	NA
FARSB	0.0571865	0.142892	0.0381661	NA	NA	NA	0.0571865	0.142892	0.0381661	NA	NA	NA
ADAMTS8	0.0573439	0.064284	0.0356476	NA	NA	NA	0.813008	0.696311	0.821683	NA	NA	NA
HMGB4	0.0574051	0.0476825	0.170759	NA	NA	NA	0.172088	0.153712	0.212274	NA	NA	NA
KRT32	0.0574331	0.0359267	0.0789319	NA	NA	NA	0.167055	0.149846	0.100896	NA	NA	NA
BSX	0.0575628	0.259774	0.0396991	NA	NA	NA	0.0554249	0.368803	0.0397345	NA	NA	NA
CSRNP2	0.0576625	0.0807405	0.036639	NA	NA	NA	0.0529197	0.0614523	0.0345029	NA	NA	NA
OSBPL7	0.057749	0.0438361	0.0478353	NA	NA	NA	0.7128	0.633598	0.606016	NA	NA	NA
LDB1	0.0577942	0.0565641	0.0575117	NA	NA	NA	0.0577942	0.0565641	0.0575117	NA	NA	NA
ETS1	0.0578918	0.037245	0.129728	NA	NA	NA	0.245708	0.193597	0.268533	NA	NA	NA
MT3	0.0579227	0.0582418	0.0568511	NA	NA	NA	0.0579227	0.0582418	0.0568511	NA	NA	NA
EXTL3-AS1	0.0579284	0.0571271	0.0598426	0.0579284	0.0571271	0.0598426	NA	NA	NA	NA	NA	NA
ANO1	0.0581132	0.0386266	0.312243	NA	NA	NA	0.0490722	0.0323289	0.116758	NA	NA	NA
TBC1D10C	0.0582335	0.0364273	0.148425	NA	NA	NA	0.0578455	0.0363656	0.137973	NA	NA	NA
KCNMB1	0.0582509	0.0497991	0.0439375	NA	NA	NA	0.199838	0.93958	0.139121	NA	NA	NA
LRIT3	0.0583527	0.0368201	0.262905	NA	NA	NA	0.0253317	0.0215186	0.0422175	NA	NA	NA
MST1	0.0583798	0.904548	0.0374413	NA	NA	NA	0.0570642	0.0555969	0.0494877	NA	NA	NA
PXDN	0.0584113	0.0534913	0.0413508	NA	NA	NA	0.0584113	0.0534913	0.0413508	NA	NA	NA
SLC22A6	0.0584153	0.0484654	0.0484468	NA	NA	NA	0.0584153	0.0484654	0.0484468	NA	NA	NA
SOHLH1	0.0585873	0.0345374	0.125164	NA	NA	NA	0.0585873	0.0345374	0.125164	NA	NA	NA
PROZ	0.0587997	0.0361886	0.165232	NA	NA	NA	0.071626	0.0443497	0.160813	NA	NA	NA
SLC6A1	0.0588548	0.0538863	0.0617168	NA	NA	NA	0.760884	0.652642	0.729512	NA	NA	NA
HRASLS	0.0588965	0.0509621	0.0459992	0.0586915	0.0503663	0.0459896	0.0588965	0.0509621	0.0459992	0.0586915	0.0503663	0.0459896
SIRT3	0.0589037	0.0715717	0.0404917	NA	NA	NA	1	0.96776	1	NA	NA	NA
BNIP2	0.05892	0.0460746	0.046646	NA	NA	NA	0.0154793	0.00896599	0.0507695	NA	NA	NA
CSRP1	0.0589422	0.0448675	0.0702334	NA	NA	NA	0.0589422	0.0448675	0.0702334	NA	NA	NA
KPTN	0.0590958	0.0366493	0.254829	NA	NA	NA	0.172057	0.115246	0.268158	NA	NA	NA
ZNF148	0.0591905	0.0392472	0.116966	NA	NA	NA	0.0591905	0.0392472	0.116966	NA	NA	NA
TMEM240	0.0593727	0.0527393	0.0522421	NA	NA	NA	NA	NA	NA	NA	NA	NA
DNAJB4	0.059407	0.0423862	0.13087	NA	NA	NA	0.0478469	0.0439207	0.0849749	NA	NA	NA
YPEL4	0.0594267	0.0548343	0.060237	NA	NA	NA	0.0594267	0.0548343	0.060237	NA	NA	NA
RTEL1-TNFRSF6B	0.059456	0.0337812	0.508136	NA	NA	NA	0.0933811	0.0546663	0.4532	NA	NA	NA
AHSA2	0.0595206	0.0467816	0.073053	NA	NA	NA	NA	NA	NA	NA	NA	NA
AP000974.1	0.0595332	0.0412243	0.0913143	NA	NA	NA	0.359046	0.262194	0.270727	NA	NA	NA
IGKV1OR2-108	0.059612	0.0607891	0.0589389	NA	NA	NA	NA	NA	NA	NA	NA	NA
GPR83	0.0596532	0.856532	0.035134	NA	NA	NA	0.0634501	0.89015	0.037844	NA	NA	NA
CCNG2	0.0596856	0.0418007	0.0549009	NA	NA	NA	0.700194	0.557001	0.766595	NA	NA	NA
MAST2	0.0597061	0.961708	0.0333029	NA	NA	NA	0.0663667	0.263129	0.0382241	NA	NA	NA
PATE4	0.0597809	0.925175	0.0380213	NA	NA	NA	0.0597809	0.925175	0.0380213	NA	NA	NA
GPR151	0.059834	0.0882209	0.0414626	0.0513144	0.083653	0.0399271	0.868149	0.926623	0.714089	NA	NA	NA
RPS21	0.0598886	0.035897	0.182555	NA	NA	NA	0.0598886	0.035897	0.182555	NA	NA	NA
FRMD6	0.0599842	0.0577305	0.0577413	NA	NA	NA	0.0599842	0.0577305	0.0577413	NA	NA	NA
NUDT5	0.0601344	0.0397492	0.120686	NA	NA	NA	0.143337	0.1404	0.14184	NA	NA	NA
IMPG2	0.0601436	0.0631689	0.0397862	NA	NA	NA	0.0601436	0.0631689	0.0397862	NA	NA	NA
EEF1A1	0.0602766	0.091771	0.0566525	NA	NA	NA	NA	NA	NA	NA	NA	NA
POLR3C	0.060279	0.074192	0.0372817	NA	NA	NA	0.785211	0.66267	0.77788	NA	NA	NA
STAC3	0.0602839	0.0411189	0.216801	NA	NA	NA	0.00474526	0.00321405	0.0141985	NA	NA	NA
AKR7A3	0.0603499	0.0558565	0.0428649	NA	NA	NA	0.0583734	0.0796695	0.0412721	NA	NA	NA
SLC36A2	0.0603818	0.0433218	0.15203	NA	NA	NA	0.12644	0.103258	0.0852572	NA	NA	NA
OTUD6B	0.0604838	0.0359459	0.141741	NA	NA	NA	0.0484426	0.0287355	0.13891	NA	NA	NA
CCDC59	0.0605003	0.0386371	0.123696	NA	NA	NA	NA	NA	NA	NA	NA	NA
CWF19L2	0.0605196	0.0390122	0.0689645	NA	NA	NA	0.023328	0.0144517	0.0519495	NA	NA	NA
EP400NL	0.060756	0.0553918	0.0437352	NA	NA	NA	0.0383775	0.0606055	0.0338589	NA	NA	NA
ARFGEF2	0.0608494	0.136544	0.0350163	NA	NA	NA	0.667521	0.808504	0.47718	NA	NA	NA
CCDC53	0.0608679	0.0588581	0.0679432	NA	NA	NA	NA	NA	NA	NA	NA	NA
ZNF354B	0.0609172	0.0399156	0.0645327	NA	NA	NA	0.00663653	0.00516446	0.0107881	NA	NA	NA
LPHN2	0.0609757	0.301319	0.0335775	NA	NA	NA	0.777815	0.568091	0.796412	NA	NA	NA
CCDC81	0.0610684	0.591097	0.0333451	NA	NA	NA	0.23262	0.190321	0.149177	NA	NA	NA
GNE	0.0611422	0.040091	0.183967	NA	NA	NA	0.159248	0.108961	0.267704	NA	NA	NA
C6orf132	0.0612932	0.0349712	0.239448	NA	NA	NA	0.172914	0.111429	0.161625	NA	NA	NA
SLC2A9	0.0613127	0.0392466	0.117114	NA	NA	NA	0.0905936	0.0775787	0.116905	NA	NA	NA
RNMTL1	0.0613971	0.0393518	0.103731	NA	NA	NA	0.124843	0.0825006	0.107158	NA	NA	NA
TMEM106C	0.0614628	0.0375244	0.32449	NA	NA	NA	0.141242	0.0919674	0.37869	NA	NA	NA
E2F3	0.0614719	0.0522552	0.115389	NA	NA	NA	0.0847923	0.0785786	0.114345	NA	NA	NA
UGT2B4	0.0615786	0.0384453	0.15095	NA	NA	NA	0.0615786	0.0384453	0.15095	NA	NA	NA
COL22A1	0.0616537	0.0337532	0.238559	NA	NA	NA	0.0292948	0.0183939	0.0511254	NA	NA	NA
GPX1	0.0616647	0.0607287	0.0610712	NA	NA	NA	0.0616647	0.0607287	0.0610712	NA	NA	NA
NRROS	0.0617887	0.0393691	0.106419	NA	NA	NA	0.0888048	0.0583254	0.107827	NA	NA	NA
BIK	0.0618554	0.057716	0.0518473	NA	NA	NA	0.733766	0.75679	0.624931	NA	NA	NA
COX6A1P2	0.0618662	0.0479831	0.0805491	0.0625969	0.0563157	0.080353	0.0618662	0.0479831	0.0805491	0.0625969	0.0563157	0.080353
RIN3	0.0618787	0.0342238	0.394594	NA	NA	NA	0.41742	0.27405	0.63707	NA	NA	NA
C2orf91	0.0619082	0.0613441	0.0610264	NA	NA	NA	0.0619082	0.0613441	0.0610264	NA	NA	NA
HEXIM2	0.0619918	0.0410744	0.12517	NA	NA	NA	0.132838	0.125813	0.124834	NA	NA	NA
RASIP1	0.0621824	0.0358301	0.133252	NA	NA	NA	0.0621824	0.0358301	0.133252	NA	NA	NA
TMEM179	0.0621943	0.0473938	0.108545	NA	NA	NA	0.0621943	0.0473938	0.108545	NA	NA	NA
RHPN2	0.0622006	0.316768	0.0374256	NA	NA	NA	0.0877953	0.068545	0.0675199	NA	NA	NA
CEP78	0.0622643	0.959273	0.0362875	NA	NA	NA	0.0612004	0.320601	0.0378967	NA	NA	NA
SLC36A1	0.0623783	0.25248	0.0381632	NA	NA	NA	0.0623783	0.25248	0.0381632	NA	NA	NA
TRIM49	0.0624383	0.160587	0.0490562	NA	NA	NA	0.218991	0.345862	0.158036	NA	NA	NA
TSC22D4	0.0625139	0.948599	0.0364446	NA	NA	NA	0.0625139	0.948599	0.0364446	NA	NA	NA
ZNF337	0.0625509	0.492742	0.0363028	NA	NA	NA	0.5079	0.337979	0.676079	NA	NA	NA
ANKRD24	0.0626136	0.819217	0.0403932	NA	NA	NA	0.0156022	0.00834707	0.155482	NA	NA	NA
WDR37	0.0627346	0.0420488	0.0878554	NA	NA	NA	0.0627346	0.0420488	0.0878554	NA	NA	NA
KRTAP5-10	0.0629124	0.0608876	0.0632557	NA	NA	NA	NA	NA	NA	NA	NA	NA
FOXA1	0.0629233	0.0380167	0.197575	NA	NA	NA	0.13726	0.0857711	0.22224	NA	NA	NA
SIN3B	0.0630371	0.0441643	0.111696	NA	NA	NA	1	0.870701	1	NA	NA	NA
TRPC6	0.0630927	0.053293	0.0562625	NA	NA	NA	0.0630927	0.053293	0.0562625	NA	NA	NA
GDF5	0.0631351	0.128457	0.0425188	NA	NA	NA	0.648848	0.751329	0.505678	NA	NA	NA
BLOC1S3	0.0631393	0.135642	0.052258	NA	NA	NA	0.0631393	0.135642	0.052258	NA	NA	NA
ASIC4	0.0631824	0.0370252	0.176234	NA	NA	NA	0.549925	0.384172	0.472616	NA	NA	NA
PNLDC1	0.0632506	0.0422408	0.0752016	NA	NA	NA	0.578204	0.457611	0.713668	NA	NA	NA
TXNDC2	0.0633319	0.30354	0.038107	NA	NA	NA	0.0217372	0.0234116	0.017165	NA	NA	NA
CPN1	0.0633583	0.459295	0.0413302	NA	NA	NA	0.0599632	0.114373	0.0440124	NA	NA	NA
TSTD2	0.0634805	0.196192	0.0367199	NA	NA	NA	0.0636015	0.249711	0.0369463	NA	NA	NA
MNS1	0.0634958	0.038401	0.0923623	NA	NA	NA	0.0666052	0.0406154	0.0865703	NA	NA	NA
ALDH1A2	0.063523	0.0455621	0.116043	NA	NA	NA	0.063523	0.0455621	0.116043	NA	NA	NA
MT2A	0.0636441	0.0672827	0.0629211	NA	NA	NA	0.0636441	0.0672827	0.0629211	NA	NA	NA
DCDC2C	0.0637408	0.0399001	0.229949	0.284953	0.258489	0.287286	0.122298	0.0794929	0.246234	0.284953	0.258489	0.287286
MUC6	0.0637465	0.188786	0.0339779	NA	NA	NA	0.82307	0.892804	0.616814	NA	NA	NA
C20orf195	0.0637825	0.0393466	0.113897	NA	NA	NA	0.0637825	0.0393466	0.113897	NA	NA	NA
PLCD3	0.0638137	0.0425399	0.0637304	NA	NA	NA	0.0309146	0.0191506	0.0678708	NA	NA	NA
XAF1	0.0638425	0.0407524	0.159012	NA	NA	NA	0.0823747	0.080187	0.0538166	NA	NA	NA
MUC2	0.0638986	0.0375389	0.207586	NA	NA	NA	0.196215	0.118444	0.278489	NA	NA	NA
ALDOB	0.0639006	0.0549949	0.0830796	NA	NA	NA	0.500689	0.384014	0.496207	NA	NA	NA
TP63	0.0639131	0.0944457	0.0387533	NA	NA	NA	0.0639131	0.0944457	0.0387533	NA	NA	NA
CD276	0.0639438	0.281598	0.0387513	NA	NA	NA	0.00531668	0.0661819	0.00360482	NA	NA	NA
RP11-287D1.3	0.0639456	0.0587268	0.0669011	NA	NA	NA	NA	NA	NA	NA	NA	NA
B3GNT4	0.0639885	0.068147	0.0607897	NA	NA	NA	0.818405	0.698852	0.710122	NA	NA	NA
IMMT	0.0640385	0.0470593	0.113659	NA	NA	NA	0.0640385	0.0470593	0.113659	NA	NA	NA
SLC39A13	0.0642478	0.053819	0.178896	NA	NA	NA	0.0940336	0.0822347	0.179213	NA	NA	NA
PALM2	0.0642613	0.0465845	0.056634	NA	NA	NA	0.688704	0.511833	0.616677	NA	NA	NA
WDR25	0.0643081	0.0412601	0.27846	NA	NA	NA	0.298175	0.213555	0.44758	NA	NA	NA
HRH1	0.0643321	0.495331	0.040638	NA	NA	NA	0.0660009	0.385792	0.0442407	NA	NA	NA
RNASE3	0.0643896	0.0753444	0.0409488	NA	NA	NA	0.535673	0.686197	0.38339	NA	NA	NA
WDR65	0.0644129	0.0519384	0.0589	NA	NA	NA	0.141415	0.426084	0.0817159	NA	NA	NA
GCAT	0.0644227	0.0590693	0.048552	NA	NA	NA	0.238066	0.481154	0.145293	NA	NA	NA
IL6R	0.064433	0.0648897	0.0574297	NA	NA	NA	0.064433	0.0648897	0.0574297	NA	NA	NA
ITGBL1	0.0644515	0.0469036	0.152212	NA	NA	NA	0.0716044	0.0529351	0.149435	NA	NA	NA
HBP1	0.0645134	0.0412811	0.135862	NA	NA	NA	0.0645134	0.0412811	0.135862	NA	NA	NA
ZNF385B	0.064666	0.0415248	0.16896	NA	NA	NA	NA	NA	NA	NA	NA	NA
DNAJC13	0.0647782	0.0349069	0.247218	NA	NA	NA	0.302854	0.184005	0.636503	NA	NA	NA
GDF10	0.0648096	0.0530593	0.102721	NA	NA	NA	0.0648096	0.0530593	0.102721	NA	NA	NA
SLC25A42	0.0648282	0.0525104	0.0701771	NA	NA	NA	0.0648282	0.0525104	0.0701771	NA	NA	NA
TMEM63C	0.0648575	0.0388235	0.382397	NA	NA	NA	0.109429	0.0660694	0.407762	NA	NA	NA
CTNS	0.064875	0.0847597	0.0397803	NA	NA	NA	0.0713696	0.14416	0.0435896	NA	NA	NA
SLC9A3R2	0.0649776	0.0434968	0.082938	NA	NA	NA	0.534788	0.423878	0.588124	NA	NA	NA
SERPINI1	0.0649938	0.0574333	0.0833907	NA	NA	NA	0.311458	0.299603	0.316214	NA	NA	NA
C22orf39	0.0650595	0.0506695	0.0632268	NA	NA	NA	NA	NA	NA	NA	NA	NA
ECHDC2	0.0652654	0.0454158	0.0596165	NA	NA	NA	0.00440982	0.00880427	0.00411509	NA	NA	NA
TBC1D9B	0.0653712	0.725285	0.0357369	NA	NA	NA	0.170117	0.540915	0.0973872	NA	NA	NA
SPTBN4	0.0654942	0.0593905	0.0503336	NA	NA	NA	0.100336	0.164759	0.0589763	NA	NA	NA
PSMA8	0.0657358	0.0591274	0.0620052	NA	NA	NA	0.566696	0.780224	0.440876	NA	NA	NA
MTA1	0.0657519	0.0611813	0.0830592	NA	NA	NA	0.0657519	0.0611813	0.0830592	NA	NA	NA
MROH2A	0.0658084	0.0354668	0.272157	0.708911	0.541127	0.642466	0.133746	0.0797802	0.167695	0.389593	0.278973	0.547687
DHODH	0.0661994	0.045849	0.15597	NA	NA	NA	0.154799	0.110596	0.176645	NA	NA	NA
TRAJ13	0.0663158	0.0588189	0.0791196	NA	NA	NA	NA	NA	NA	NA	NA	NA
SLC30A3	0.0664395	0.391459	0.0388365	NA	NA	NA	0.0661844	0.23036	0.0392791	NA	NA	NA
ANAPC1	0.0664523	0.0396345	0.0935622	NA	NA	NA	0.72949	0.601316	0.876426	NA	NA	NA
SECISBP2	0.0665054	0.314857	0.0412278	NA	NA	NA	0.429593	0.528995	0.290236	NA	NA	NA
POMGNT1	0.0665883	0.0421486	0.0848354	NA	NA	NA	0.0879515	0.0568503	0.0861071	NA	NA	NA
PNPLA7	0.0667433	0.0736717	0.0641429	0.0667433	0.0736717	0.0641429	NA	NA	NA	NA	NA	NA
CD244	0.0667728	0.0473604	0.131196	NA	NA	NA	0.267707	0.17751	0.515779	NA	NA	NA
SLIT3	0.0667849	0.881006	0.0390527	NA	NA	NA	0.0599277	0.614279	0.0359112	NA	NA	NA
SIVA1	0.0668246	0.0801093	0.056371	NA	NA	NA	0.607457	0.665313	0.476176	NA	NA	NA
ZFHX3	0.0668691	0.0366525	0.365636	NA	NA	NA	0.307482	0.180255	0.408338	NA	NA	NA
GM2A	0.0668753	0.522103	0.0444321	NA	NA	NA	NA	NA	NA	NA	NA	NA
DTX4	0.0668982	0.0645683	0.0443025	NA	NA	NA	0.0668982	0.0645683	0.0443025	NA	NA	NA
SLC9A2	0.0669373	0.053684	0.118697	NA	NA	NA	0.298388	0.257822	0.362627	NA	NA	NA
VWA5B1	0.0669585	0.0833315	0.043206	NA	NA	NA	0.568083	0.409867	0.376495	NA	NA	NA
SPATA16	0.0669651	0.402163	0.0530637	NA	NA	NA	0.461739	0.430016	0.403844	NA	NA	NA
RRAS	0.0670352	0.0675157	0.0664824	NA	NA	NA	0.694433	0.73131	0.636239	NA	NA	NA
GPX2	0.0673004	0.143821	0.0465792	NA	NA	NA	0.0556632	0.0528302	0.0435303	NA	NA	NA
GSAP	0.0675385	0.0489538	0.119364	NA	NA	NA	0.100878	0.0745873	0.119867	NA	NA	NA
POTEI	0.0675439	0.0524772	0.0731963	NA	NA	NA	0.387309	0.455536	0.295231	NA	NA	NA
HSPA5	0.0675772	0.04926	0.140704	NA	NA	NA	NA	NA	NA	NA	NA	NA
MPND	0.0676034	0.225034	0.0534608	NA	NA	NA	1	0.778869	1	NA	NA	NA
RBM39	0.0676335	0.43057	0.0434674	NA	NA	NA	0.0058804	0.00450576	0.0123144	NA	NA	NA
MZT2A	0.0676384	0.0508048	0.145359	NA	NA	NA	0.140356	0.124404	0.186238	NA	NA	NA
RDH11	0.0676833	0.0530019	0.107274	NA	NA	NA	0.0987318	0.0950983	0.105882	NA	NA	NA
SLC13A4	0.0676845	0.0420388	0.303275	NA	NA	NA	0.0707395	0.0447135	0.28817	NA	NA	NA
TMED4	0.0677571	0.0623576	0.0904195	NA	NA	NA	0.0677571	0.0623576	0.0904195	NA	NA	NA
OR9G1	0.0677764	0.0603069	0.0470328	NA	NA	NA	0.486568	0.33975	0.656699	NA	NA	NA
NAGA	0.0678284	0.61117	0.0460935	NA	NA	NA	0.0678284	0.61117	0.0460935	NA	NA	NA
GML	0.067935	0.236851	0.045914	0.650242	0.728029	0.542626	0.0643066	0.235704	0.0443466	0.650242	0.728029	0.542626
C1orf177	0.0679675	0.310498	0.0392559	0.0995109	0.927275	0.0626359	0.0679675	0.310498	0.0392559	0.0995109	0.927275	0.0626359
POPDC2	0.0680054	0.061984	0.0489135	NA	NA	NA	0.0680054	0.061984	0.0489135	NA	NA	NA
RPRD1B	0.0681833	0.0480878	0.0752293	NA	NA	NA	NA	NA	NA	NA	NA	NA
BCL9L	0.0682254	0.102922	0.058232	NA	NA	NA	0.0743137	0.66432	0.0465336	NA	NA	NA
PLA2G2A	0.0682418	0.0546382	0.182072	NA	NA	NA	0.291445	0.212397	0.293	NA	NA	NA
ITGA6	0.0683466	0.0400363	0.113831	NA	NA	NA	0.429063	0.270871	0.690508	NA	NA	NA
CYP4F22	0.0683634	0.0432394	0.224952	NA	NA	NA	0.0683634	0.0432394	0.224952	NA	NA	NA
OR1L4	0.0684288	0.0443677	0.119096	NA	NA	NA	0.314045	0.223563	0.553324	NA	NA	NA
RAVER1	0.0684448	0.0879948	0.0418308	NA	NA	NA	0.0652887	0.0872721	0.0400993	NA	NA	NA
MVD	0.0686643	0.06092	0.0712534	0.0665866	0.0649872	0.069311	0.0686643	0.06092	0.0712534	0.0665866	0.0649872	0.069311
CTSV	0.0687341	0.0547327	0.0929301	NA	NA	NA	0.513406	0.381322	0.803854	NA	NA	NA
CLSTN1	0.0688729	0.12591	0.0464057	NA	NA	NA	0.813421	0.853904	0.64557	NA	NA	NA
ZFYVE1	0.0688997	0.0510991	0.05343	NA	NA	NA	0.0533072	0.0364906	0.0509525	NA	NA	NA
FAM162A	0.0689315	0.109923	0.0462286	NA	NA	NA	0.0563545	0.192692	0.0427012	NA	NA	NA
CACNA1A	0.0689693	0.462609	0.0402976	NA	NA	NA	0.00517311	0.583432	0.00287631	NA	NA	NA
OR10H5	0.0690745	0.452303	0.0385132	NA	NA	NA	0.0752168	0.142039	0.0484177	NA	NA	NA
HSD17B6	0.0690792	0.0412251	0.128032	NA	NA	NA	0.0690792	0.0412251	0.128032	NA	NA	NA
TTC21B	0.0690794	0.96228	0.0393526	NA	NA	NA	0.280627	0.200523	0.184042	NA	NA	NA
FAM107B	0.0692535	0.0890384	0.0568845	NA	NA	NA	0.272793	0.530746	0.242351	NA	NA	NA
PSMD9	0.0693526	0.0415867	0.199944	NA	NA	NA	0.166452	0.103112	0.245018	NA	NA	NA
HPS4	0.0693951	0.041117	0.11624	NA	NA	NA	0.120872	0.0776982	0.116819	NA	NA	NA
MATN1	0.0693971	0.0444746	0.101272	NA	NA	NA	0.0693971	0.0444746	0.101272	NA	NA	NA
TCTEX1D2	0.0694038	0.0517387	0.0618009	NA	NA	NA	0.0694038	0.0517387	0.0618009	NA	NA	NA
HECTD4	0.0694124	0.0390742	0.520027	NA	NA	NA	0.124475	0.077882	0.425612	NA	NA	NA
C11orf85	0.0694798	0.0467121	0.0821296	NA	NA	NA	0.0694798	0.0467121	0.0821296	NA	NA	NA
CELF5	0.069559	0.13723	0.0583283	NA	NA	NA	NA	NA	NA	NA	NA	NA
CNOT3	0.0695996	0.0422322	0.112713	NA	NA	NA	0.259988	0.162754	0.351203	NA	NA	NA
CTD-2545M3.6	0.0698125	0.0546253	0.0528977	NA	NA	NA	0.0724321	0.076119	0.0501979	NA	NA	NA
HAGHL	0.0699195	0.393087	0.0543713	0.229478	0.168009	0.301352	0.0699195	0.393087	0.0543713	0.229478	0.168009	0.301352
MTNR1B	0.0699883	0.0490264	0.117998	NA	NA	NA	0.125738	0.104616	0.0853114	NA	NA	NA
ZNF256	0.0701495	0.0559839	0.0516245	NA	NA	NA	0.0803273	0.0901373	0.0524578	NA	NA	NA
SAMHD1	0.0702626	0.0544908	0.0546705	NA	NA	NA	0.0702626	0.0544908	0.0546705	NA	NA	NA
LURAP1L	0.0702792	0.0669621	0.0513599	NA	NA	NA	0.716865	0.840692	0.536474	NA	NA	NA
UGT1A7	0.07031	0.0476073	0.44763	NA	NA	NA	0.07031	0.0476073	0.44763	NA	NA	NA
GAPT	0.0703175	0.0468979	0.275227	NA	NA	NA	0.0846139	0.0568558	0.23757	NA	NA	NA
GPR26	0.0703516	0.131382	0.0583159	NA	NA	NA	0.0703516	0.131382	0.0583159	NA	NA	NA
GTF3A	0.0703616	0.0962087	0.0436052	NA	NA	NA	0.0548664	0.140984	0.035679	NA	NA	NA
TM9SF4	0.0703986	0.0424155	0.119262	NA	NA	NA	0.036204	0.0221069	0.0981363	NA	NA	NA
AC020952.1	0.0704179	0.65054	0.0435035	NA	NA	NA	0.105283	0.0690625	0.198939	NA	NA	NA
UGCG	0.0705102	0.102643	0.0626146	NA	NA	NA	0.107865	0.495166	0.0734103	NA	NA	NA
OR5L2	0.0705124	0.0479889	0.0670949	NA	NA	NA	0.0787344	0.0568797	0.065909	NA	NA	NA
TYW1	0.0706732	0.0430563	0.278849	NA	NA	NA	0.0983719	0.0620433	0.261917	NA	NA	NA
CASC10	0.0707663	0.127327	0.0549337	NA	NA	NA	0.672497	0.534214	0.6253	NA	NA	NA
TRIM14	0.0707727	0.0443519	0.116386	NA	NA	NA	0.0707727	0.0443519	0.116386	NA	NA	NA
MAVS	0.0708472	0.944344	0.0428777	NA	NA	NA	0.0575563	0.956507	0.0359041	NA	NA	NA
PCDP1	0.0709573	0.0419821	0.198244	NA	NA	NA	0.157679	0.0978253	0.206667	NA	NA	NA
GATA4	0.0709859	0.168711	0.0460358	NA	NA	NA	0.0709859	0.168711	0.0460358	NA	NA	NA
GPD1L	0.0710017	0.0514171	0.131906	NA	NA	NA	0.0710017	0.0514171	0.131906	NA	NA	NA
AKAP10	0.0712075	0.0632982	0.0504798	NA	NA	NA	1	0.823825	0.980285	NA	NA	NA
ABCB5	0.0712157	0.0392401	0.606714	0.240687	0.152636	0.600823	0.128476	0.0729529	0.778444	0.240687	0.152636	0.600823
GAD1	0.0712528	0.126855	0.0422469	NA	NA	NA	0.0712528	0.126855	0.0422469	NA	NA	NA
FBXW4	0.0713261	0.0484884	0.0678142	NA	NA	NA	NA	NA	NA	NA	NA	NA
STAG1	0.0714341	0.142143	0.044736	NA	NA	NA	0.0714341	0.142143	0.044736	NA	NA	NA
CD200R1	0.0716094	0.0584736	0.0736131	NA	NA	NA	0.671483	0.540809	0.505952	NA	NA	NA
TMEM151A	0.0716128	0.049822	0.254465	NA	NA	NA	0.0716128	0.049822	0.254465	NA	NA	NA
DFFB	0.0718596	0.0486278	0.0682866	NA	NA	NA	0.0718596	0.0486278	0.0682866	NA	NA	NA
HNF4A	0.0719691	0.046317	0.0738792	NA	NA	NA	0.122026	0.144836	0.083078	NA	NA	NA
FXN	0.0720216	0.0595193	0.159564	NA	NA	NA	0.0720216	0.0595193	0.159564	NA	NA	NA
PCP4L1	0.0720571	0.0505794	0.116288	NA	NA	NA	NA	NA	NA	NA	NA	NA
TDRD10	0.072117	0.0729591	0.0476029	0.489673	0.368181	0.484505	0.072117	0.0729591	0.0476029	0.489673	0.368181	0.484505
PBXIP1	0.0721285	0.0422135	0.250796	NA	NA	NA	0.0601777	0.0351746	0.244761	NA	NA	NA
CERK	0.07221	0.341506	0.0422545	NA	NA	NA	0.0732937	0.451192	0.0431815	NA	NA	NA
GK5	0.0723756	0.0571881	0.0552221	NA	NA	NA	0.0723756	0.0571881	0.0552221	NA	NA	NA
OBSCN	0.0724554	0.373016	0.0382784	0.767562	0.602473	0.846646	0.495671	0.309346	0.578	0.767562	0.602473	0.846646
ANKRD54	0.0725006	0.93113	0.0477963	NA	NA	NA	0.0725006	0.93113	0.0477963	NA	NA	NA
VTA1	0.0725541	0.0476244	0.0744439	NA	NA	NA	0.069958	0.0458389	0.0726092	NA	NA	NA
C12orf75	0.0726261	0.104394	0.0501355	NA	NA	NA	0.0726261	0.104394	0.0501355	NA	NA	NA
TTLL5	0.0727565	0.0407344	0.29773	NA	NA	NA	0.306832	0.189	0.72463	NA	NA	NA
VWA1	0.0728083	0.048689	0.0708921	NA	NA	NA	0.0728083	0.048689	0.0708921	NA	NA	NA
CHAD	0.0729208	0.0641656	0.088266	NA	NA	NA	0.53685	0.418124	0.374672	NA	NA	NA
KRTAP10-10	0.0729725	0.093242	0.0606501	NA	NA	NA	0.0729725	0.093242	0.0606501	NA	NA	NA
OGFR	0.0730496	0.25628	0.0476394	NA	NA	NA	0.0804256	0.113093	0.053588	NA	NA	NA
SNAPC4	0.073105	0.0401145	0.301453	NA	NA	NA	0.0797897	0.0449041	0.186687	NA	NA	NA
OR6M1	0.0731624	0.0661531	0.0626592	NA	NA	NA	0.493206	0.356759	0.607661	NA	NA	NA
GALNTL5	0.073203	0.325293	0.045469	NA	NA	NA	0.0713966	0.145118	0.0460293	NA	NA	NA
ITIH4	0.0732965	0.704916	0.0469795	NA	NA	NA	0.136054	0.0766725	0.304482	NA	NA	NA
REXO1	0.0733131	0.0407718	0.404425	NA	NA	NA	0.467276	0.314661	0.580035	NA	NA	NA
FN3KRP	0.0733215	0.224834	0.0557962	NA	NA	NA	1	0.946691	1	NA	NA	NA
PPP5C	0.0733706	0.071942	0.0717588	NA	NA	NA	0.0733706	0.071942	0.0717588	NA	NA	NA
RNF168	0.0733969	0.0459189	0.10747	NA	NA	NA	0.0733782	0.0463928	0.10407	NA	NA	NA
OR6Q1	0.0734316	0.0481615	0.198237	NA	NA	NA	0.0856349	0.0578871	0.181931	NA	NA	NA
TAS2R8	0.0734396	0.0567351	0.0603655	NA	NA	NA	1	0.939587	0.994548	NA	NA	NA
NOTCH1	0.0736441	0.186416	0.0393144	NA	NA	NA	0.0712689	0.21629	0.0381657	NA	NA	NA
PIEZO1	0.0737081	0.0398203	0.592193	NA	NA	NA	0.24435	0.1417	0.92588	NA	NA	NA
TP53INP2	0.0739695	0.0573504	0.116722	NA	NA	NA	0.0739695	0.0573504	0.116722	NA	NA	NA
ZNF644	0.074141	0.0486378	0.0748653	NA	NA	NA	0.0912027	0.0648875	0.0750032	NA	NA	NA
SRM	0.0741621	0.0535847	0.0900292	NA	NA	NA	0.0787926	0.0598356	0.0858274	NA	NA	NA
TSPAN12	0.0743033	0.0516317	0.206133	NA	NA	NA	0.0743033	0.0516317	0.206133	NA	NA	NA
BARD1	0.0746152	0.0467482	0.133468	NA	NA	NA	0.395932	0.659069	0.2792	NA	NA	NA
ZDHHC5	0.0747239	0.262915	0.0447903	NA	NA	NA	0.0849795	0.13679	0.0515175	NA	NA	NA
CCDC149	0.0747677	0.0523086	0.0685126	NA	NA	NA	0.0747677	0.0523086	0.0685126	NA	NA	NA
FGL2	0.0748677	0.0524232	0.191894	NA	NA	NA	0.034192	0.029001	0.0932578	NA	NA	NA
MPO	0.0750409	0.0453305	0.100933	NA	NA	NA	1	0.795485	0.97839	NA	NA	NA
PCYOX1	0.0750457	0.556168	0.0449386	NA	NA	NA	0.37476	0.2636	0.483132	NA	NA	NA
NQO2	0.0752223	0.101952	0.04459	NA	NA	NA	NA	NA	NA	NA	NA	NA
DMRTA2	0.0753253	0.0872987	0.0698654	NA	NA	NA	0.729723	0.584987	1	NA	NA	NA
PLIN3	0.075377	0.579523	0.0532952	NA	NA	NA	0.0422663	0.0372192	0.0542543	NA	NA	NA
RRNAD1	0.075468	0.0492859	0.0746142	NA	NA	NA	0.075468	0.0492859	0.0746142	NA	NA	NA
C9orf47	0.0756927	0.100995	0.0451852	NA	NA	NA	0.541043	0.408765	0.787112	NA	NA	NA
ATP6V0A1	0.0758978	0.693204	0.0436696	NA	NA	NA	0.0758978	0.693204	0.0436696	NA	NA	NA
SESN2	0.0759298	0.0573292	0.145071	NA	NA	NA	0.139774	0.1139	0.15077	NA	NA	NA
PRIM1	0.0760925	0.0749361	0.074401	NA	NA	NA	0.263181	0.970602	0.186787	NA	NA	NA
C10orf105	0.0761078	0.156872	0.0502102	NA	NA	NA	0.00760259	0.00745888	0.00733111	NA	NA	NA
KRTAP3-1	0.0761245	0.0661749	0.0892167	NA	NA	NA	0.0761245	0.0661749	0.0892167	NA	NA	NA
BTBD7	0.0761853	0.0455217	0.101568	NA	NA	NA	0.0888108	0.0565	0.0956592	NA	NA	NA
USP20	0.0763035	0.050177	0.0799697	NA	NA	NA	0.842865	1	0.656889	NA	NA	NA
RNF43	0.0763381	0.240077	0.0478668	NA	NA	NA	0.0763381	0.240077	0.0478668	NA	NA	NA
TBCC	0.0763844	0.0778959	0.0549253	NA	NA	NA	0.073107	0.0916883	0.0536878	NA	NA	NA
TRAF1	0.0764222	0.0474875	0.288312	NA	NA	NA	0.0606089	0.0399378	0.134598	NA	NA	NA
CHI3L2	0.0764988	0.0461692	0.225894	NA	NA	NA	0.104432	0.0686047	0.167901	NA	NA	NA
CNRIP1	0.0765781	0.0720514	0.077931	NA	NA	NA	0.0765781	0.0720514	0.077931	NA	NA	NA
AMDHD1	0.0765805	0.202157	0.0457624	NA	NA	NA	0.0765805	0.202157	0.0457624	NA	NA	NA
TACC1	0.0766161	0.137397	0.0463512	NA	NA	NA	0.0766161	0.137397	0.0463512	NA	NA	NA
ZNF320	0.0766211	0.0646626	0.106347	NA	NA	NA	0.197863	0.262544	0.136671	NA	NA	NA
CHAMP1	0.0766232	0.114665	0.0529554	NA	NA	NA	0.072512	0.132336	0.0514109	NA	NA	NA
BHLHE41	0.0767384	0.0491578	0.188192	NA	NA	NA	0.106647	0.0704522	0.186532	NA	NA	NA
PIANP	0.0768215	0.54435	0.0508918	NA	NA	NA	0.0768215	0.54435	0.0508918	NA	NA	NA
DRAXIN	0.0768434	0.0769925	0.0500616	NA	NA	NA	0.0768434	0.0769925	0.0500616	NA	NA	NA
KRTAP19-5	0.0769973	0.0775054	0.0641529	NA	NA	NA	NA	NA	NA	NA	NA	NA
RDH10	0.0770438	0.0532194	0.0820907	NA	NA	NA	0.588163	0.526934	0.609203	NA	NA	NA
RIMS1	0.0770468	0.0538233	0.071203	NA	NA	NA	0.0354627	0.0278502	0.0672134	NA	NA	NA
INVS	0.0774359	0.226206	0.0428348	NA	NA	NA	0.00904514	0.114166	0.00528955	NA	NA	NA
TNFRSF1A	0.0775297	0.0472166	0.107217	NA	NA	NA	0.0288177	0.0240136	0.0935513	NA	NA	NA
UBTD1	0.0775356	0.0548543	0.0938593	NA	NA	NA	0.0775356	0.0548543	0.0938593	NA	NA	NA
CD209	0.0775436	0.0553816	0.129519	NA	NA	NA	0.0775436	0.0553816	0.129519	NA	NA	NA
CDK7	0.0777499	0.161676	0.0451795	NA	NA	NA	0.0605173	0.352434	0.0396585	NA	NA	NA
G6PC	0.0777806	0.208944	0.0607434	NA	NA	NA	0.0777806	0.208944	0.0607434	NA	NA	NA
SLC39A7	0.0778065	0.243197	0.0495222	NA	NA	NA	0.00924975	0.0108432	0.00825318	NA	NA	NA
MCOLN1	0.0779138	0.061169	0.135092	NA	NA	NA	0.0668472	0.0549765	0.130857	NA	NA	NA
RTCA	0.0779808	0.0606796	0.0903628	NA	NA	NA	0.463164	0.461401	0.439779	NA	NA	NA
DIO2	0.0780028	0.0766113	0.0766196	NA	NA	NA	0.0780028	0.0766113	0.0766196	NA	NA	NA
RP11-318A15.7	0.0780824	0.0554362	0.085349	NA	NA	NA	0.0780824	0.0554362	0.085349	NA	NA	NA
HEXA	0.0781048	0.0477846	0.152071	0.750356	0.620185	0.934975	0.0781048	0.0477846	0.152071	0.750356	0.620185	0.934975
CDT1	0.0781283	0.590912	0.0457752	NA	NA	NA	0.426328	0.517563	0.291458	NA	NA	NA
SLC2A13	0.0781538	0.0743058	0.0835864	NA	NA	NA	0.720546	0.573994	1	NA	NA	NA
HOXA10	0.0783275	0.0688235	0.0690465	NA	NA	NA	0.0600995	0.0583227	0.0658613	NA	NA	NA
SASH1	0.078444	0.0474424	0.199427	NA	NA	NA	0.221545	0.135275	0.48655	NA	NA	NA
RP11-830F9.6	0.0787782	0.0489275	0.281726	NA	NA	NA	0.019001	0.015185	0.120111	NA	NA	NA
IGFN1	0.0788086	0.0504971	0.0879634	1	0.918505	0.871721	0.526077	0.336837	0.882616	1	0.918505	0.871721
MOS	0.078885	0.0561653	0.14646	NA	NA	NA	0.078885	0.0561653	0.14646	NA	NA	NA
DNAJB7	0.0789681	0.391579	0.0465619	NA	NA	NA	0.570127	0.40653	0.466315	NA	NA	NA
IGLV1-44	0.079107	0.0568386	0.152891	NA	NA	NA	0.294164	0.291885	0.287961	NA	NA	NA
SMC3	0.0791573	0.0790757	0.079256	NA	NA	NA	NA	NA	NA	NA	NA	NA
SLC35G2	0.0791977	0.0644371	0.0567681	NA	NA	NA	0.0791977	0.0644371	0.0567681	NA	NA	NA
MUM1	0.0792057	0.0542484	0.131932	NA	NA	NA	0.00500515	0.00300617	0.0166034	NA	NA	NA
LAMTOR5	0.0792127	0.0724485	0.0902124	NA	NA	NA	0.511179	0.492412	0.479086	NA	NA	NA
CLCC1	0.0793054	0.0511231	0.0837736	NA	NA	NA	0.365665	0.280307	0.253978	NA	NA	NA
ELF3	0.0794019	0.0483394	0.203036	NA	NA	NA	0.221331	0.140249	0.285349	NA	NA	NA
SAMD9L	0.0794099	0.0492329	0.106283	NA	NA	NA	0.0828006	0.0529345	0.116129	NA	NA	NA
HSPD1	0.0795429	0.0514364	0.15946	NA	NA	NA	0.20212	0.140059	0.178383	NA	NA	NA
RP11-9B6.1	0.0796919	0.100423	0.0761117	NA	NA	NA	0.0796919	0.100423	0.0761117	NA	NA	NA
MPHOSPH9	0.0797054	0.248318	0.0459748	NA	NA	NA	0.0128207	0.187072	0.00689369	NA	NA	NA
B3GALTL	0.0798181	0.120872	0.0510743	NA	NA	NA	0.608404	0.943273	0.43928	NA	NA	NA
EIF5B	0.0798966	0.0488208	0.332669	NA	NA	NA	0.206485	0.127301	0.599323	NA	NA	NA
ITGA10	0.0799076	0.0433023	0.279442	NA	NA	NA	0.218965	0.136683	0.209087	NA	NA	NA
SPAST	0.0799114	0.0525611	0.0767098	NA	NA	NA	0.182986	0.257093	0.113583	NA	NA	NA
NOC3L	0.0799892	0.471908	0.0463623	NA	NA	NA	0.06062	0.196054	0.0367612	NA	NA	NA
GLB1L3	0.0800214	0.417105	0.0463257	NA	NA	NA	0.0226059	0.0202849	0.0198435	NA	NA	NA
ROBO2	0.0800265	0.0477096	0.101598	NA	NA	NA	0.255539	0.250834	0.170805	NA	NA	NA
CTNNA1	0.0800274	0.0535022	0.149225	0.777273	0.647279	0.915126	0.0800274	0.0535022	0.149225	0.777273	0.647279	0.915126
FAM19A5	0.0800445	0.0898332	0.0564831	NA	NA	NA	0.0800445	0.0898332	0.0564831	NA	NA	NA
CLEC14A	0.0800549	0.0546263	0.136604	NA	NA	NA	0.0800549	0.0546263	0.136604	NA	NA	NA
LMBR1	0.0800982	0.0514021	0.153735	NA	NA	NA	0.0636534	0.043675	0.12754	NA	NA	NA
INCA1	0.0801443	0.0711388	0.0567529	NA	NA	NA	0.0801443	0.0711388	0.0567529	NA	NA	NA
KIF5B	0.080415	0.0807671	0.0801872	NA	NA	NA	NA	NA	NA	NA	NA	NA
OGDH	0.0805206	0.0491047	0.451106	NA	NA	NA	0.0765007	0.0451123	0.199798	NA	NA	NA
PPOX	0.080535	0.202951	0.0627112	NA	NA	NA	0.217931	0.285437	0.143606	NA	NA	NA
NF1	0.0806442	0.338741	0.0499039	NA	NA	NA	0.160825	0.787035	0.106102	NA	NA	NA
CCDC107	0.0808376	0.144547	0.0609509	NA	NA	NA	0.0642653	0.0768027	0.0561638	NA	NA	NA
KIFC1	0.0809091	0.413384	0.0449081	NA	NA	NA	0.230443	0.874748	0.138041	NA	NA	NA
EMILIN3	0.0809674	0.0463923	0.216302	NA	NA	NA	0.145613	0.0856	0.241105	NA	NA	NA
NRXN3	0.0810573	0.0488436	0.11527	NA	NA	NA	0.0480655	0.0478226	0.0374619	NA	NA	NA
CYB5RL	0.0814412	0.0524766	0.196876	NA	NA	NA	0.104502	0.0693606	0.194281	NA	NA	NA
PCDHAC2	0.0816793	0.963487	0.0467426	NA	NA	NA	0.24226	0.150484	0.294262	NA	NA	NA
CDCA4	0.0817204	0.111706	0.0748708	NA	NA	NA	0.403611	0.342375	0.452446	NA	NA	NA
TYMS	0.0818257	0.0711875	0.0672732	NA	NA	NA	0.828472	0.732635	1	NA	NA	NA
DYTN	0.0818996	0.0807202	0.0684534	NA	NA	NA	0.147329	0.16118	0.100966	NA	NA	NA
RFNG	0.0820088	0.0638036	0.102659	NA	NA	NA	0.0820088	0.0638036	0.102659	NA	NA	NA
ENAH	0.0820281	0.124767	0.0501825	NA	NA	NA	0.0757645	0.0706579	0.0511502	NA	NA	NA
PAK4	0.0821034	0.0490956	0.1082	NA	NA	NA	0.0492832	0.0284651	0.104471	NA	NA	NA
AC024580.1	0.0821312	0.0770011	0.0657527	NA	NA	NA	0.0821312	0.0770011	0.0657527	NA	NA	NA
CD97	0.0824065	0.499019	0.0492959	NA	NA	NA	0.0818196	0.423136	0.0491517	NA	NA	NA
IFNLR1	0.0824291	0.0754418	0.12031	NA	NA	NA	0.0824291	0.0754418	0.12031	NA	NA	NA
NSMCE4A	0.0825411	0.407273	0.0523504	NA	NA	NA	0.0825411	0.407273	0.0523504	NA	NA	NA
NDUFC1	0.0826178	0.0726747	0.0626412	NA	NA	NA	0.0826178	0.0726747	0.0626412	NA	NA	NA
ZC3H8	0.0826867	0.0867608	0.0624265	NA	NA	NA	0.0826867	0.0867608	0.0624265	NA	NA	NA
CPT1C	0.0826991	0.16946	0.0477746	NA	NA	NA	1	0.950848	0.846786	NA	NA	NA
METTL2A	0.0827708	0.0469671	0.147752	NA	NA	NA	0.0827708	0.0469671	0.147752	NA	NA	NA
GAS2	0.0828699	0.0774934	0.104062	NA	NA	NA	0.0828699	0.0774934	0.104062	NA	NA	NA
AK9	0.0829134	0.448044	0.0579093	NA	NA	NA	0.00213196	0.00476077	0.00188775	NA	NA	NA
NT5C3B	0.0829251	0.100721	0.0662458	NA	NA	NA	NA	NA	NA	NA	NA	NA
LAMB3	0.0830256	0.17962	0.0457397	NA	NA	NA	0.0840633	0.4424	0.0475109	NA	NA	NA
ARHGAP40	0.0830304	0.0460191	0.528652	0.474776	0.398863	0.54571	0.0830304	0.0460191	0.528652	0.474776	0.398863	0.54571
C1QB	0.0834852	0.132359	0.0713647	NA	NA	NA	0.0834852	0.132359	0.0713647	NA	NA	NA
FSTL5	0.0837117	0.0554414	0.0830431	NA	NA	NA	0.0724805	0.0612682	0.0537359	NA	NA	NA
LAMP3	0.0837286	0.10868	0.0763251	NA	NA	NA	0.0837286	0.10868	0.0763251	NA	NA	NA
C3orf38	0.0837806	0.0494492	0.34422	NA	NA	NA	0.0604947	0.035886	0.294458	NA	NA	NA
ZNF485	0.0838944	0.0520756	0.373483	NA	NA	NA	0.0838944	0.0520756	0.373483	NA	NA	NA
LDLR	0.0839517	0.655355	0.0499273	NA	NA	NA	0.0140056	0.0961406	0.00747827	NA	NA	NA
CLN8	0.0839882	0.0623006	0.135873	NA	NA	NA	0.0839882	0.0623006	0.135873	NA	NA	NA
RNF20	0.0840036	0.252356	0.0656944	NA	NA	NA	0.226627	0.140454	0.467668	NA	NA	NA
TPMT	0.0841156	0.116757	0.0595628	NA	NA	NA	0.0792732	0.0717318	0.0584317	NA	NA	NA
RP11-664I21.6	0.0841672	0.0798303	0.0868444	NA	NA	NA	0.0841672	0.0798303	0.0868444	NA	NA	NA
LACTBL1	0.0842081	0.0589237	0.199759	NA	NA	NA	0.214846	0.205667	0.195942	NA	NA	NA
SMUG1	0.0842221	0.118093	0.0769583	NA	NA	NA	0.0842221	0.118093	0.0769583	NA	NA	NA
NUGGC	0.0842655	0.0529521	0.0957673	NA	NA	NA	0.612362	0.428591	0.599693	NA	NA	NA
CELF2	0.084278	0.0695988	0.179999	NA	NA	NA	0.084278	0.0695988	0.179999	NA	NA	NA
SAMD12	0.0842995	0.632193	0.0536518	NA	NA	NA	0.240826	0.169456	0.205863	NA	NA	NA
KRTCAP3	0.0846133	0.0682203	0.0672655	NA	NA	NA	0.704015	0.775081	0.595551	NA	NA	NA
THEGL	0.084643	0.105328	0.0519386	NA	NA	NA	0.120722	0.346683	0.0792826	NA	NA	NA
WNT3A	0.0847274	0.0700539	0.135337	NA	NA	NA	0.215499	0.156073	0.167148	NA	NA	NA
PPAP2C	0.0847349	0.0593437	0.166889	NA	NA	NA	0.116814	0.103498	0.100554	NA	NA	NA
IRF2BP1	0.084804	0.0864148	0.0755002	NA	NA	NA	0.074463	0.0782012	0.0732229	NA	NA	NA
FAM149A	0.0848106	0.058007	0.246627	NA	NA	NA	0.16892	0.0973478	0.566662	NA	NA	NA
ANAPC15	0.0848211	0.181641	0.0747929	NA	NA	NA	0.0848211	0.181641	0.0747929	NA	NA	NA
CD2	0.0850382	0.124713	0.0699957	NA	NA	NA	0.0516899	0.0492584	0.0712057	NA	NA	NA
ZNRF4	0.0850758	0.118879	0.0612096	NA	NA	NA	0.0493626	0.047808	0.0491935	NA	NA	NA
FAM83H	0.0850977	0.53286	0.0500421	NA	NA	NA	0.0666139	0.217113	0.0429238	NA	NA	NA
AC145676.2	0.0851023	0.0759975	0.0856984	NA	NA	NA	NA	NA	NA	NA	NA	NA
PTPN7	0.0851127	0.136517	0.0531709	NA	NA	NA	0.0798529	0.0925128	0.0514278	NA	NA	NA
ZNF804B	0.0851148	0.101756	0.0510465	NA	NA	NA	0.033829	0.051191	0.021809	NA	NA	NA
ANKRD13B	0.0851201	0.0740016	0.133716	NA	NA	NA	NA	NA	NA	NA	NA	NA
C19orf45	0.0854089	0.14677	0.0577833	NA	NA	NA	0.621924	0.528901	0.503998	NA	NA	NA
WDTC1	0.0854447	0.108319	0.0506249	NA	NA	NA	0.0656003	0.0887842	0.0392266	NA	NA	NA
SCLY	0.0854818	0.395749	0.0501759	1	0.884671	1	0.681872	0.570525	0.47934	1	0.884671	1
THEM4	0.085512	0.057799	0.233614	NA	NA	NA	0.300698	0.23647	0.279359	NA	NA	NA
GNAI1	0.0855132	0.0774728	0.096883	NA	NA	NA	NA	NA	NA	NA	NA	NA
MAPK3	0.085548	0.0953956	0.0757854	NA	NA	NA	0.085548	0.0953956	0.0757854	NA	NA	NA
SNTG1	0.0855512	0.608297	0.0518864	NA	NA	NA	0.0855512	0.608297	0.0518864	NA	NA	NA
CAMKV	0.0855964	0.295882	0.053456	NA	NA	NA	0.0855964	0.295882	0.053456	NA	NA	NA
FEM1A	0.0856619	0.0853994	0.0860162	NA	NA	NA	0.0856619	0.0853994	0.0860162	NA	NA	NA
CPXM1	0.085834	0.0499837	0.186341	NA	NA	NA	0.365838	0.263347	0.237552	NA	NA	NA
ANKRD13A	0.0859779	0.158861	0.0522472	NA	NA	NA	0.0820419	0.180026	0.0501554	NA	NA	NA
EWSR1	0.0863036	0.0564916	0.131807	NA	NA	NA	NA	NA	NA	NA	NA	NA
AQP12A	0.0863102	0.0550743	0.179724	NA	NA	NA	0.0863102	0.0550743	0.179724	NA	NA	NA
PTPRB	0.0863211	0.271449	0.0475211	NA	NA	NA	1	0.950377	0.990927	NA	NA	NA
MYH7	0.0863316	0.0538987	0.102213	NA	NA	NA	0.0502083	0.0315016	0.101448	NA	NA	NA
HDAC10	0.0863736	0.10903	0.066945	0.720603	0.662727	0.746218	0.771539	0.591269	0.866618	0.720603	0.662727	0.746218
SCTR	0.0863962	0.054596	0.0991679	NA	NA	NA	0.605621	0.423617	0.831122	NA	NA	NA
ZCCHC2	0.0864202	0.0619015	0.148023	NA	NA	NA	0.204763	0.128083	0.774285	NA	NA	NA
SPIB	0.0864208	0.11574	0.0557757	NA	NA	NA	0.0803519	0.157709	0.0529629	NA	NA	NA
CSNK1A1	0.0864215	0.059314	0.165874	NA	NA	NA	0.147725	0.146627	0.146793	NA	NA	NA
SUSD1	0.0864619	0.0499342	0.230592	NA	NA	NA	0.227445	0.181104	0.147226	NA	NA	NA
MOB3A	0.086464	0.233091	0.0565718	NA	NA	NA	0.109969	0.108753	0.111295	NA	NA	NA
CETP	0.0864822	0.0521582	0.331041	NA	NA	NA	0.280329	0.178356	0.397233	NA	NA	NA
TRAV39	0.0865123	0.598112	0.0603146	NA	NA	NA	0.0865123	0.598112	0.0603146	NA	NA	NA
ZNF28	0.0865218	0.739597	0.0549547	NA	NA	NA	0.0877721	0.584763	0.056232	NA	NA	NA
SAMD10	0.0865522	0.0903586	0.0586506	NA	NA	NA	NA	NA	NA	NA	NA	NA
ADAM23	0.0865594	0.270489	0.0630574	NA	NA	NA	0.325679	0.214404	0.474031	NA	NA	NA
AL590822.2	0.0865603	0.08348	0.0891865	NA	NA	NA	0.0865603	0.08348	0.0891865	NA	NA	NA
ADRA1A	0.0866088	0.0558298	0.125425	NA	NA	NA	0.121151	0.0799928	0.122453	NA	NA	NA
TMEM126A	0.0866452	0.0556235	0.174222	0.279273	0.198794	0.289964	0.210106	0.151306	0.180314	0.279273	0.198794	0.289964
LRPAP1	0.0866494	0.0544526	0.232171	NA	NA	NA	0.0747913	0.0493339	0.211167	NA	NA	NA
WDR18	0.0868322	0.14458	0.0763649	NA	NA	NA	0.0868322	0.14458	0.0763649	NA	NA	NA
AMIGO2	0.0868712	0.188768	0.0570318	NA	NA	NA	0.0868712	0.188768	0.0570318	NA	NA	NA
MC4R	0.0869093	0.0813	0.0575426	NA	NA	NA	0.0226179	0.0157321	0.0567901	NA	NA	NA
ZNF440	0.0869764	0.143977	0.0572843	NA	NA	NA	0.558821	0.878507	0.411549	NA	NA	NA
HOMEZ	0.0871996	0.0678369	0.0642524	NA	NA	NA	0.0871996	0.0678369	0.0642524	NA	NA	NA
SIRPB2	0.0872629	0.262402	0.0522358	NA	NA	NA	0.0788922	0.247262	0.0476798	NA	NA	NA
SLC7A2	0.0873924	0.152131	0.0517147	NA	NA	NA	0.0846369	0.162148	0.0502911	NA	NA	NA
KIAA1432	0.0875959	0.0616758	0.0744973	NA	NA	NA	0.775885	0.974889	0.602883	NA	NA	NA
YIF1A	0.0876149	0.0705444	0.0653553	NA	NA	NA	0.0563	0.0558666	0.0374784	NA	NA	NA
PRUNE2	0.0876289	0.117354	0.0507499	NA	NA	NA	0.0487029	0.882304	0.0300674	NA	NA	NA
COMMD8	0.0876928	0.158794	0.07458	NA	NA	NA	0.350216	0.253005	0.51502	NA	NA	NA
DNAI1	0.0878085	0.0674692	0.0644963	NA	NA	NA	0.864133	0.701408	0.691808	NA	NA	NA
FBXL8	0.0879026	0.406604	0.0590849	NA	NA	NA	0.0980988	0.705307	0.0678272	NA	NA	NA
TP53AIP1	0.0879693	0.0798148	0.0704547	NA	NA	NA	0.0708891	0.0929175	0.0663029	NA	NA	NA
RRS1	0.0881671	0.0520638	0.173644	NA	NA	NA	1	0.878753	0.853682	NA	NA	NA
CROCC	0.0881813	0.0492119	0.463716	NA	NA	NA	0.0341697	0.0196214	0.43817	NA	NA	NA
CXCR1	0.088264	0.0519306	0.276405	NA	NA	NA	0.42983	0.300718	0.550467	NA	NA	NA
SWT1	0.0883032	0.0580629	0.161813	NA	NA	NA	0.0883032	0.0580629	0.161813	NA	NA	NA
CX3CL1	0.088347	0.0802545	0.125397	NA	NA	NA	NA	NA	NA	NA	NA	NA
KIF15	0.088394	0.0553532	0.107516	NA	NA	NA	0.149384	0.120847	0.0989744	NA	NA	NA
ARID5A	0.0884373	0.0745252	0.0625506	NA	NA	NA	0.00288505	0.00340974	0.0028008	NA	NA	NA
ZNF507	0.0885094	0.115451	0.0727002	NA	NA	NA	0.0787391	0.122627	0.0699779	NA	NA	NA
LRRC10	0.0885521	0.0591204	0.260755	NA	NA	NA	0.117668	0.0725896	0.178465	NA	NA	NA
GPR137	0.0886649	0.0538455	0.263986	NA	NA	NA	NA	NA	NA	NA	NA	NA
KIAA0087	0.0888595	0.101743	0.0754759	NA	NA	NA	0.0888595	0.101743	0.0754759	NA	NA	NA
TMPRSS11E	0.0888743	0.0813682	0.0989526	NA	NA	NA	0.654533	0.524715	0.764884	NA	NA	NA
ECH1	0.0888873	0.0569876	0.182532	NA	NA	NA	0.182278	0.131571	0.188107	NA	NA	NA
ZNF726	0.0889108	0.2944	0.0578138	0.512126	0.38802	0.57702	0.0889108	0.2944	0.0578138	0.512126	0.38802	0.57702
MIS18BP1	0.0890258	0.0495174	0.539722	NA	NA	NA	0.241298	0.146273	0.471664	NA	NA	NA
B3GNT8	0.0890344	0.860857	0.0561404	NA	NA	NA	0.0890344	0.860857	0.0561404	NA	NA	NA
CYP2C9	0.0891622	0.246684	0.0549308	NA	NA	NA	0.0891622	0.246684	0.0549308	NA	NA	NA
C16orf47	0.0891947	0.111	0.0623911	NA	NA	NA	1	0.881446	0.779701	NA	NA	NA
PCMT1	0.0892579	0.0554845	0.160783	NA	NA	NA	0.0892579	0.0554845	0.160783	NA	NA	NA
BARHL1	0.0894907	0.0667235	0.0895699	NA	NA	NA	0.646568	0.546999	0.525033	NA	NA	NA
GPA33	0.0895785	0.211155	0.0580506	NA	NA	NA	0.0872537	0.25322	0.0572043	NA	NA	NA
PM20D1	0.0896331	0.0538944	0.20126	NA	NA	NA	0.327799	0.21531	0.341517	NA	NA	NA
AJUBA	0.089767	0.0747523	0.0634266	NA	NA	NA	0.0404247	0.0278765	0.0632084	NA	NA	NA
MGST3	0.0897909	0.060134	0.16641	NA	NA	NA	NA	NA	NA	NA	NA	NA
B4GALNT3	0.0899013	0.0698484	0.151678	NA	NA	NA	0.0950773	0.0739695	0.152947	NA	NA	NA
CORIN	0.0899902	0.0525737	0.338602	0.780686	0.70108	0.826164	0.0925638	0.054526	0.322411	NA	NA	NA
IFIT3	0.0900668	0.0643393	0.0730319	NA	NA	NA	0.639983	0.455145	0.94574	NA	NA	NA
HDDC2	0.090285	0.0626363	0.181995	NA	NA	NA	0.090285	0.0626363	0.181995	NA	NA	NA
SUGT1	0.0903132	0.0786275	0.139202	NA	NA	NA	NA	NA	NA	NA	NA	NA
VAT1L	0.0904971	0.105167	0.0768026	NA	NA	NA	0.0904971	0.105167	0.0768026	NA	NA	NA
TASP1	0.090587	0.085254	0.090829	NA	NA	NA	0.090587	0.085254	0.090829	NA	NA	NA
B4GALNT2	0.0906425	0.824323	0.0592108	NA	NA	NA	0.0841296	0.868373	0.0570696	NA	NA	NA
TCP10	0.0907249	0.0594258	0.150036	NA	NA	NA	0.113406	0.0765552	0.144641	NA	NA	NA
BDKRB1	0.0909069	0.0539062	0.208186	NA	NA	NA	0.129528	0.0788706	0.202279	NA	NA	NA
TRERF1	0.0910918	0.0754335	0.206506	NA	NA	NA	0.157237	0.155855	0.151279	NA	NA	NA
TNFAIP1	0.091131	0.0909375	0.090709	NA	NA	NA	0.091131	0.0909375	0.090709	NA	NA	NA
MATN4	0.0912159	0.0533864	0.527743	0.756295	0.73369	0.7295	0.0902425	0.0510218	0.363378	0.756295	0.73369	0.7295
DSCAM	0.09125	0.362463	0.0569473	NA	NA	NA	0.0889853	0.211433	0.0567972	NA	NA	NA
TRIM40	0.0913486	0.0596475	0.384257	NA	NA	NA	0.728361	0.562501	0.746225	NA	NA	NA
NTF3	0.0913652	0.750446	0.0609287	NA	NA	NA	0.0913652	0.750446	0.0609287	NA	NA	NA
TFPT	0.0914309	0.756546	0.0615016	NA	NA	NA	0.105286	0.722232	0.076523	NA	NA	NA
GADD45GIP1	0.0916395	0.075576	0.0649872	NA	NA	NA	0.102183	0.123528	0.0670294	NA	NA	NA
IZUMO3	0.091741	0.0567576	0.357603	NA	NA	NA	0.091741	0.0567576	0.357603	NA	NA	NA
TYRO3	0.0917781	0.0524587	0.479683	NA	NA	NA	0.102769	0.0595567	0.455842	NA	NA	NA
BEND7	0.0917926	0.0793594	0.0830476	NA	NA	NA	0.0917926	0.0793594	0.0830476	NA	NA	NA
SLC37A2	0.0918333	0.243416	0.0544663	0.114213	0.0964745	0.109952	0.0736215	0.0475929	0.0796633	0.114213	0.0964745	0.109952
AMN	0.091921	0.0606092	0.0859464	NA	NA	NA	0.610748	0.479753	0.640032	NA	NA	NA
KIAA0141	0.0919908	0.0625787	0.098635	0.0796621	0.0590642	0.0926242	0.0919908	0.0625787	0.098635	0.0796621	0.0590642	0.0926242
HDAC9	0.0920611	0.0620562	0.294741	NA	NA	NA	0.0920611	0.0620562	0.294741	NA	NA	NA
ARRB1	0.0921548	0.313407	0.059952	NA	NA	NA	0.083743	0.269988	0.056897	NA	NA	NA
CALCRL	0.0921741	0.0765567	0.0761875	NA	NA	NA	0.0921741	0.0765567	0.0761875	NA	NA	NA
PFKFB3	0.0921985	0.0602331	0.116948	NA	NA	NA	NA	NA	NA	NA	NA	NA
AL391421.1	0.0922486	0.067843	0.130161	NA	NA	NA	0.0922486	0.067843	0.130161	NA	NA	NA
NQO1	0.0922849	0.101658	0.0756003	NA	NA	NA	0.370282	0.609104	0.253336	NA	NA	NA
KRT18	0.0923075	0.0987854	0.0869676	NA	NA	NA	0.780958	0.682774	0.930582	NA	NA	NA
RRN3	0.0923462	0.288006	0.0633743	NA	NA	NA	1	0.893077	0.989892	NA	NA	NA
TMEM132D	0.0923505	0.054041	0.481448	NA	NA	NA	0.392112	0.256544	0.919843	NA	NA	NA
IL1RN	0.0923849	0.0720947	0.157018	NA	NA	NA	0.0923849	0.0720947	0.157018	NA	NA	NA
HSP90AA1	0.0924224	0.0634397	0.0880384	NA	NA	NA	0.0924224	0.0634397	0.0880384	NA	NA	NA
RAD23A	0.0924804	0.0628258	0.170312	NA	NA	NA	0.0969455	0.0692263	0.161684	NA	NA	NA
CXADR	0.0925569	0.0914957	0.0917296	NA	NA	NA	0.0925569	0.0914957	0.0917296	NA	NA	NA
ST7	0.0926876	0.345367	0.0658266	NA	NA	NA	0.348031	0.247499	0.509613	NA	NA	NA
POLR1D	0.0927786	0.0687406	0.167382	NA	NA	NA	NA	NA	NA	NA	NA	NA
MFSD8	0.0927813	0.0620906	0.0966027	0.223275	0.223274	0.223275	0.139285	0.104696	0.0994328	0.223275	0.223274	0.223275
SLC16A12	0.0929266	0.127935	0.0632412	NA	NA	NA	0.0929266	0.127935	0.0632412	NA	NA	NA
PCCB	0.092933	0.505355	0.0515178	0.738771	0.679334	0.611246	0.092933	0.505355	0.0515178	0.738771	0.679334	0.611246
MAP4K4	0.0929346	0.0899201	0.104682	NA	NA	NA	0.0929346	0.0899201	0.104682	NA	NA	NA
FAM195A	0.0929357	0.616156	0.0581012	NA	NA	NA	0.211104	0.163731	0.150365	NA	NA	NA
CTSB	0.0930523	0.471734	0.0593464	NA	NA	NA	0.0930523	0.471734	0.0593464	NA	NA	NA
MAGEF1	0.0931515	0.210998	0.0587512	NA	NA	NA	0.0931515	0.210998	0.0587512	NA	NA	NA
POFUT1	0.0934622	0.587144	0.0626869	NA	NA	NA	0.167648	0.144513	0.17377	NA	NA	NA
GNAT3	0.0935122	0.0650756	0.155149	NA	NA	NA	0.521216	0.379448	0.728108	NA	NA	NA
ANKRD52	0.0935635	0.198553	0.0612361	NA	NA	NA	0.0935635	0.198553	0.0612361	NA	NA	NA
ZKSCAN3	0.0935855	0.060579	0.0940507	NA	NA	NA	NA	NA	NA	NA	NA	NA
TMEM72	0.0936339	0.0787583	0.107265	NA	NA	NA	0.393813	0.439481	0.259833	NA	NA	NA
MCC	0.0936836	0.30063	0.0549116	NA	NA	NA	0.0203249	0.105119	0.0114821	NA	NA	NA
ASCL3	0.0937109	0.056429	0.222615	0.095067	0.0634784	0.141253	0.0937109	0.056429	0.222615	0.095067	0.0634784	0.141253
RP11-385D13.1	0.0937925	0.0590456	0.147454	NA	NA	NA	0.253233	0.173877	0.308143	NA	NA	NA
HNF4G	0.0938024	0.615498	0.0616554	NA	NA	NA	NA	NA	NA	NA	NA	NA
DDX1	0.0938804	0.31324	0.0742366	NA	NA	NA	0.0938804	0.31324	0.0742366	NA	NA	NA
TRIM54	0.0938934	0.819194	0.0533112	NA	NA	NA	0.0938934	0.819194	0.0533112	NA	NA	NA
SEMA3A	0.0939371	0.077362	0.238757	NA	NA	NA	0.316074	0.206649	0.602362	NA	NA	NA
ZFHX2	0.0939838	0.0649071	0.112027	NA	NA	NA	0.17405	0.160081	0.125375	NA	NA	NA
STAT3	0.0940673	0.0826374	0.11666	NA	NA	NA	0.0940673	0.0826374	0.11666	NA	NA	NA
TRIM73	0.0941048	0.0727022	0.154811	NA	NA	NA	0.0941048	0.0727022	0.154811	NA	NA	NA
ALS2CL	0.0941152	0.0544681	0.213259	NA	NA	NA	0.364842	0.22953	0.280395	NA	NA	NA
DCSTAMP	0.0942108	0.186723	0.0744356	NA	NA	NA	0.369194	0.250093	0.622793	NA	NA	NA
IL7R	0.0942797	0.332931	0.0557769	NA	NA	NA	0.0967637	0.17309	0.0577855	NA	NA	NA
CAV1	0.0943353	0.197717	0.072489	NA	NA	NA	0.0827967	0.128329	0.0709763	NA	NA	NA
IGSF11	0.0945533	0.0689386	0.0734466	NA	NA	NA	0.0945533	0.0689386	0.0734466	NA	NA	NA
ATP8A1	0.0947144	0.0577328	0.117943	NA	NA	NA	0.523708	0.452214	0.443777	NA	NA	NA
NLRP4	0.094989	0.0765291	0.0727366	NA	NA	NA	0.841777	0.731444	0.66302	NA	NA	NA
ZNF7	0.0950136	0.0843927	0.0628075	NA	NA	NA	0.109251	0.214796	0.0674922	NA	NA	NA
ITIH3	0.095053	0.147294	0.0596921	NA	NA	NA	0.686019	0.739976	0.512054	NA	NA	NA
MLF1	0.0950846	0.133315	0.0766145	NA	NA	NA	0.0950846	0.133315	0.0766145	NA	NA	NA
CCDC129	0.0951728	0.0573994	0.189678	NA	NA	NA	0.114249	0.0703208	0.182259	NA	NA	NA
FAM111A	0.0952298	0.0569965	0.34331	NA	NA	NA	0.151831	0.0920497	0.357565	NA	NA	NA
PPP2R4	0.0954101	0.172528	0.0678292	NA	NA	NA	0.461471	0.647297	0.316849	NA	NA	NA
AGFG1	0.0955021	0.683283	0.0570262	NA	NA	NA	0.144413	0.233962	0.0903215	NA	NA	NA
TNP2	0.0955349	0.166928	0.0849042	NA	NA	NA	0.087029	0.0876673	0.0868876	NA	NA	NA
IZUMO1	0.0956722	0.099068	0.0667524	NA	NA	NA	0.0956722	0.099068	0.0667524	NA	NA	NA
GOLM1	0.0958112	0.0561734	0.331179	NA	NA	NA	0.517984	0.367188	0.758214	NA	NA	NA
IZUMO4	0.0958302	0.278978	0.0673981	NA	NA	NA	0.240533	0.456673	0.158063	NA	NA	NA
PREB	0.0961313	0.0717442	0.0938641	NA	NA	NA	0.0961313	0.0717442	0.0938641	NA	NA	NA
TRIM36	0.0962261	0.690525	0.055826	NA	NA	NA	0.0807182	0.33333	0.0502447	NA	NA	NA
ZNF827	0.0963541	0.0604572	0.116934	NA	NA	NA	0.298037	0.27385	0.213433	NA	NA	NA
PCDHB13	0.0963636	0.105924	0.0583153	0.038036	0.0535221	0.0338142	0.617194	0.626865	0.439105	0.542459	0.624019	0.465719
RP11-1220K2.2	0.0963662	0.0557877	0.365198	NA	NA	NA	0.156233	0.0919568	0.383725	NA	NA	NA
SLC10A6	0.0964131	0.175305	0.0642902	NA	NA	NA	0.0964131	0.175305	0.0642902	NA	NA	NA
CHRNB1	0.0964518	0.0627167	0.112967	NA	NA	NA	0.0964518	0.0627167	0.112967	NA	NA	NA
SBK2	0.096663	0.0601887	0.146612	NA	NA	NA	0.110089	0.0718069	0.136175	NA	NA	NA
KIAA1430	0.0966696	0.0826727	0.0692233	NA	NA	NA	0.057877	0.0420441	0.0711639	NA	NA	NA
KRBOX1	0.0967136	0.0641131	0.16652	NA	NA	NA	NA	NA	NA	NA	NA	NA
RBFA	0.0967693	0.257638	0.0577487	NA	NA	NA	0.0927298	0.250687	0.0556031	NA	NA	NA
PTP4A2	0.0968144	0.140378	0.0901126	0.0968144	0.140378	0.0901126	0.0968144	0.140378	0.0901126	0.0968144	0.140378	0.0901126
APOM	0.0968175	0.074118	0.214681	NA	NA	NA	0.234637	0.187103	0.250668	NA	NA	NA
SLC17A3	0.0968587	0.210293	0.0676256	NA	NA	NA	0.0968587	0.210293	0.0676256	NA	NA	NA
FAM222A	0.0969649	0.0648555	0.120002	NA	NA	NA	0.0969649	0.0648555	0.120002	NA	NA	NA
ERAL1	0.0969694	0.0583634	0.321457	NA	NA	NA	0.133057	0.0830056	0.314854	NA	NA	NA
C6orf62	0.0971051	0.164675	0.0850331	NA	NA	NA	0.0971051	0.164675	0.0850331	NA	NA	NA
TPSD1	0.0971109	0.0587813	0.122285	NA	NA	NA	0.181233	0.12401	0.229605	NA	NA	NA
STAT5B	0.0973248	0.0673727	0.174484	NA	NA	NA	0.0973248	0.0673727	0.174484	NA	NA	NA
TMEM130	0.0973933	0.100925	0.0946681	0.647462	0.651007	0.526669	0.0973933	0.100925	0.0946681	0.647462	0.651007	0.526669
PPP1R42	0.0974886	0.392518	0.0632353	0.41955	0.324029	0.454065	0.0974886	0.392518	0.0632353	0.41955	0.324029	0.454065
CCDC136	0.0976445	0.633532	0.0590697	NA	NA	NA	0.0572163	0.352534	0.0386374	NA	NA	NA
TTN-AS1	0.097689	0.118106	0.0884896	0.097689	0.118106	0.0884896	NA	NA	NA	NA	NA	NA
RAD50	0.0977765	0.0566618	0.276549	0.328388	0.243068	0.379628	0.288017	0.181664	0.515182	0.328388	0.243068	0.379628
MASP2	0.0978421	0.0601215	0.259975	NA	NA	NA	0.0823381	0.0518332	0.236654	NA	NA	NA
MTERFD1	0.0979338	0.0593063	0.332354	NA	NA	NA	0.117351	0.0731228	0.295584	NA	NA	NA
KCNK5	0.097959	0.0586037	0.12163	NA	NA	NA	0.269806	0.211867	0.174198	NA	NA	NA
SLC22A23	0.0982442	0.0737083	0.0962963	NA	NA	NA	0.0982442	0.0737083	0.0962963	NA	NA	NA
AF131215.5	0.0983632	0.101082	0.0800641	NA	NA	NA	NA	NA	NA	NA	NA	NA
CSNK1E	0.0984241	0.0901559	0.120365	NA	NA	NA	0.463025	0.345941	0.626373	NA	NA	NA
HIF3A	0.0984741	0.0590216	0.223062	NA	NA	NA	0.323564	0.231883	0.221333	NA	NA	NA
DOCK8	0.0985823	0.16877	0.0560793	NA	NA	NA	0.0936927	0.139097	0.0536771	NA	NA	NA
DCXR	0.098604	0.0949907	0.0985272	NA	NA	NA	0.098604	0.0949907	0.0985272	NA	NA	NA
SMARCD3	0.0987444	0.0649991	0.112131	NA	NA	NA	0.0987444	0.0649991	0.112131	NA	NA	NA
HOOK2	0.0987874	0.0643949	0.0954352	NA	NA	NA	0.580279	0.424928	0.397565	NA	NA	NA
ZNF23	0.0988573	0.0701988	0.203809	NA	NA	NA	0.0988573	0.0701988	0.203809	NA	NA	NA
ZNF671	0.098867	0.0633126	0.103871	NA	NA	NA	0.098867	0.0633126	0.103871	NA	NA	NA
NCOR1	0.0989881	0.0572935	0.392019	NA	NA	NA	0.229201	0.137211	0.660608	NA	NA	NA
NTSR2	0.0992167	0.174653	0.062183	NA	NA	NA	0.0992167	0.174653	0.062183	NA	NA	NA
OR52B6	0.0992764	0.0761506	0.097927	NA	NA	NA	0.0992764	0.0761506	0.097927	NA	NA	NA
AKAP7	0.0993027	0.0596153	0.227712	NA	NA	NA	0.475676	0.433421	0.33309	NA	NA	NA
CTNNA2	0.0993474	0.0631517	0.240425	NA	NA	NA	0.0993474	0.0631517	0.240425	NA	NA	NA
ABCA8	0.099405	0.0565635	0.515299	NA	NA	NA	0.107859	0.0615548	0.277198	NA	NA	NA
PHF10	0.0995786	0.100066	0.0992439	NA	NA	NA	0.0995786	0.100066	0.0992439	NA	NA	NA
MOB2	0.0996049	0.0686918	0.15669	NA	NA	NA	0.0996049	0.0686918	0.15669	NA	NA	NA
SDCCAG8	0.0996977	0.0608279	0.124566	NA	NA	NA	0.0996977	0.0608279	0.124566	NA	NA	NA
GLB1L2	0.0997905	0.0803437	0.0712213	NA	NA	NA	0.0557789	0.0343685	0.0887833	NA	NA	NA
UNG	0.0998512	0.0692268	0.100038	NA	NA	NA	0.0629816	0.0471577	0.0913076	NA	NA	NA
TRAV35	0.0998881	0.0862558	0.103269	NA	NA	NA	0.0998881	0.0862558	0.103269	NA	NA	NA
OR1J2	0.100002	0.150942	0.0732877	NA	NA	NA	0.0610626	0.052009	0.0738389	NA	NA	NA
KREMEN2	0.100012	0.163306	0.0583197	NA	NA	NA	0.0909311	0.343597	0.0564049	NA	NA	NA
ZNF510	0.100041	0.243743	0.0623887	NA	NA	NA	0.0864313	0.978085	0.0546139	NA	NA	NA
SPAM1	0.100212	0.0596859	0.146715	NA	NA	NA	0.0524284	0.0312468	0.144174	NA	NA	NA
KIAA0930	0.100278	0.303234	0.0755374	NA	NA	NA	0.100278	0.303234	0.0755374	NA	NA	NA
2003-03-01	0.10044	0.0672584	0.103669	NA	NA	NA	NA	NA	NA	NA	NA	NA
KDELC1	0.100489	0.296178	0.0673476	NA	NA	NA	0.100489	0.296178	0.0673476	NA	NA	NA
HHIP	0.100562	0.0607013	0.147413	NA	NA	NA	0.143113	0.0890328	0.187583	NA	NA	NA
THEMIS	0.100568	0.065704	0.161027	NA	NA	NA	0.164935	0.110395	0.16469	NA	NA	NA
METTL17	0.100713	0.124889	0.0613117	NA	NA	NA	0.0908693	0.117677	0.0567416	NA	NA	NA
VPREB1	0.100755	0.0963067	0.0998247	NA	NA	NA	0.100755	0.0963067	0.0998247	NA	NA	NA
AP2A1	0.100783	0.100931	0.100713	NA	NA	NA	NA	NA	NA	NA	NA	NA
NTPCR	0.100965	0.0798267	0.116623	NA	NA	NA	0.0870988	0.0823282	0.110535	NA	NA	NA
NEU2	0.101137	0.085548	0.101628	NA	NA	NA	0.101137	0.085548	0.101628	NA	NA	NA
CAPN8	0.101192	0.0641824	0.109791	NA	NA	NA	0.000894976	0.00142789	0.000962056	NA	NA	NA
NISCH	0.101221	0.156095	0.0577277	NA	NA	NA	0.481893	0.614907	0.317202	NA	NA	NA
ETV6	0.101261	0.067124	0.0942811	NA	NA	NA	NA	NA	NA	NA	NA	NA
HRCT1	0.101352	0.0859872	0.142468	NA	NA	NA	0.246615	0.244779	0.244017	NA	NA	NA
KHK	0.101441	0.0655713	0.16957	NA	NA	NA	0.101441	0.0655713	0.16957	NA	NA	NA
OR52E8	0.101553	0.213857	0.066233	NA	NA	NA	0.155155	0.928388	0.106321	NA	NA	NA
ZNF681	0.10176	0.829535	0.0601064	NA	NA	NA	0.10176	0.829535	0.0601064	NA	NA	NA
SLX4	0.101776	0.179912	0.0573294	NA	NA	NA	0.908962	0.746675	0.959066	NA	NA	NA
PMFBP1	0.101894	0.0597779	0.255698	0.623743	0.527497	0.599171	0.108823	0.0964241	0.0728198	0.623743	0.527497	0.599171
CCL22	0.101935	0.0764785	0.116917	NA	NA	NA	1	0.818033	0.829746	NA	NA	NA
CFHR3	0.102048	0.204927	0.0593997	0.202231	0.297546	0.167581	0.102048	0.204927	0.0593997	0.202231	0.297546	0.167581
TSPAN1	0.10206	0.403519	0.0709935	NA	NA	NA	0.10206	0.403519	0.0709935	NA	NA	NA
CTRB2	0.102112	0.910137	0.060943	NA	NA	NA	0.172841	0.488378	0.110181	NA	NA	NA
FSHB	0.10215	0.170477	0.0751406	NA	NA	NA	0.10215	0.170477	0.0751406	NA	NA	NA
PRR5L	0.102424	0.0732108	0.146768	NA	NA	NA	0.200152	0.155263	0.156529	NA	NA	NA
PCDHGA7	0.102503	0.596824	0.0591572	NA	NA	NA	0.107195	0.064737	0.165791	NA	NA	NA
COL4A2	0.10254	0.0673344	0.0962422	NA	NA	NA	0.527847	0.361296	0.769862	NA	NA	NA
TRANK1	0.102571	0.060428	0.240098	NA	NA	NA	0.728919	0.525075	0.621854	NA	NA	NA
COG3	0.102634	0.324231	0.0677028	NA	NA	NA	0.102634	0.324231	0.0677028	NA	NA	NA
HBCBP	0.10273	0.0805518	0.127422	NA	NA	NA	0.10273	0.0805518	0.127422	NA	NA	NA
DLGAP4	0.102735	0.0619558	0.476554	NA	NA	NA	0.156763	0.0998354	0.439005	NA	NA	NA
THADA	0.102756	0.616412	0.0590382	0.682401	0.671124	0.65102	0.149307	0.159675	0.0884946	0.682401	0.671124	0.65102
CTNNBL1	0.102952	0.780854	0.0633131	NA	NA	NA	0.102952	0.780854	0.0633131	NA	NA	NA
KRT85	0.102992	0.866243	0.0706167	NA	NA	NA	0.118568	0.168862	0.0997153	NA	NA	NA
WDR52-AS1	0.103002	0.242205	0.0763788	0.103002	0.242205	0.0763788	0.103002	0.242205	0.0763788	0.103002	0.242205	0.0763788
TUBB1	0.103004	0.0632578	0.354207	NA	NA	NA	0.0416294	0.0259914	0.178116	NA	NA	NA
HOXB9	0.103304	0.829613	0.0768564	NA	NA	NA	0.103304	0.829613	0.0768564	NA	NA	NA
GNLY	0.10332	0.084554	0.0716278	0.00493557	0.00370663	0.00480117	0.00514663	0.00397879	0.00515301	0.00493557	0.00370663	0.00480117
CYB5R1	0.103407	0.0714896	0.129381	NA	NA	NA	0.716993	0.674254	0.658282	NA	NA	NA
HMBS	0.103409	0.0657729	0.223764	NA	NA	NA	0.103409	0.0657729	0.223764	NA	NA	NA
ZNF709	0.103446	0.0643536	0.136419	NA	NA	NA	0.103446	0.0643536	0.136419	NA	NA	NA
ATP2C1	0.103493	0.089948	0.164224	NA	NA	NA	0.103493	0.089948	0.164224	NA	NA	NA
QTRTD1	0.103506	0.0865665	0.0717761	NA	NA	NA	0.103506	0.0865665	0.0717761	NA	NA	NA
RASGRP3	0.103622	0.324985	0.0623592	NA	NA	NA	0.573893	0.70543	0.432477	NA	NA	NA
BSN	0.103706	0.0814945	0.0796464	NA	NA	NA	0.266669	0.344562	0.153597	NA	NA	NA
UBP1	0.103783	0.32047	0.0668291	NA	NA	NA	0.101415	0.367788	0.0655074	NA	NA	NA
SNX27	0.1038	0.358658	0.0707308	NA	NA	NA	0.1038	0.358658	0.0707308	NA	NA	NA
DOHH	0.10387	0.185835	0.0779326	NA	NA	NA	0.10387	0.185835	0.0779326	NA	NA	NA
C10orf54	0.103891	0.151291	0.0671548	NA	NA	NA	0.564743	0.729331	0.437724	NA	NA	NA
CTSZ	0.104039	0.0682309	0.100691	NA	NA	NA	0.559034	0.444357	0.474304	NA	NA	NA
HMX3	0.104074	0.360778	0.0700793	NA	NA	NA	0.343975	0.344218	0.292386	NA	NA	NA
PLEKHS1	0.104092	0.662677	0.0765377	NA	NA	NA	0.0437448	0.0536677	0.0390548	NA	NA	NA
TTC23	0.104177	0.0670454	0.258276	NA	NA	NA	0.0607217	0.0547729	0.0422783	NA	NA	NA
SFPQ	0.104208	0.0798223	0.133224	NA	NA	NA	NA	NA	NA	NA	NA	NA
CCDC97	0.104337	0.0668543	0.247964	NA	NA	NA	0.482484	0.353384	0.621554	NA	NA	NA
EDAR	0.104477	0.0683254	0.189883	NA	NA	NA	0.301212	0.230695	0.24247	NA	NA	NA
AFMID	0.104501	0.420149	0.0661253	NA	NA	NA	0.104501	0.420149	0.0661253	NA	NA	NA
PARP15	0.104618	0.0613967	0.312062	NA	NA	NA	0.127758	0.0871286	0.150318	NA	NA	NA
STYX	0.104661	0.0735192	0.104226	NA	NA	NA	0.104661	0.0735192	0.104226	NA	NA	NA
FBXO4	0.104699	0.528353	0.0643193	NA	NA	NA	0.104699	0.528353	0.0643193	NA	NA	NA
KRTAP6-3	0.10471	0.077516	0.203856	NA	NA	NA	0.10471	0.077516	0.203856	NA	NA	NA
CDIPT	0.104789	0.0809692	0.1722	NA	NA	NA	0.104789	0.0809692	0.1722	NA	NA	NA
FUZ	0.104924	0.285049	0.0704433	NA	NA	NA	0.275984	0.178629	0.678289	NA	NA	NA
TUBB6	0.104966	0.0681825	0.291847	NA	NA	NA	0.104966	0.0681825	0.291847	NA	NA	NA
FBXL6	0.104969	0.0681681	0.10397	NA	NA	NA	0.0907948	0.380851	0.0609578	NA	NA	NA
FAM205A	0.105028	0.0590752	0.416208	NA	NA	NA	0.0933407	0.0532263	0.22052	NA	NA	NA
DEFB124	0.105039	0.427541	0.0744907	NA	NA	NA	0.105039	0.427541	0.0744907	NA	NA	NA
ATOH8	0.105043	0.0834782	0.149977	NA	NA	NA	0.0624627	0.0526392	0.150015	NA	NA	NA
ZNF491	0.105174	0.0637934	0.327873	NA	NA	NA	0.142645	0.096868	0.259055	NA	NA	NA
ARID5B	0.105343	0.173003	0.0628232	NA	NA	NA	0.105343	0.173003	0.0628232	NA	NA	NA
HAUS6	0.105404	0.472384	0.0709314	NA	NA	NA	0.144528	0.0965058	0.563797	NA	NA	NA
FAM185A	0.105531	0.102574	0.0841783	NA	NA	NA	0.0900017	0.0863493	0.0798824	NA	NA	NA
KIAA1024L	0.105546	0.10309	0.10671	NA	NA	NA	0.105546	0.10309	0.10671	NA	NA	NA
PSD2	0.105553	0.641967	0.0666842	NA	NA	NA	0.105553	0.641967	0.0666842	NA	NA	NA
AZIN1	0.105559	0.322511	0.0702457	NA	NA	NA	0.105559	0.322511	0.0702457	NA	NA	NA
PTPN6	0.105667	0.252194	0.0640737	NA	NA	NA	0.842144	0.682511	0.903857	NA	NA	NA
DDX47	0.105808	0.0878393	0.126118	NA	NA	NA	0.105808	0.0878393	0.126118	NA	NA	NA
POLR3B	0.10585	0.0676166	0.108628	NA	NA	NA	0.10585	0.0676166	0.108628	NA	NA	NA
STAT2	0.105941	0.635941	0.0703685	NA	NA	NA	0.127953	0.0888481	0.334661	NA	NA	NA
SLC5A3	0.105943	0.112428	0.0912388	NA	NA	NA	0.107007	0.929779	0.0709783	NA	NA	NA
OMA1	0.106004	0.063001	0.408641	NA	NA	NA	0.10695	0.0689671	0.26938	NA	NA	NA
NREP	0.106004	0.129438	0.0690053	0.395768	0.906804	0.301935	0.607212	0.972585	0.456775	0.395768	0.906804	0.301935
RBM33	0.106053	0.0823654	0.183073	NA	NA	NA	0.106053	0.0823654	0.183073	NA	NA	NA
BAHD1	0.106284	0.0636174	0.485866	NA	NA	NA	0.258456	0.164894	0.420695	NA	NA	NA
CCDC61	0.10631	0.0622334	0.501414	NA	NA	NA	0.321936	0.209765	0.606035	NA	NA	NA
ZNF512	0.106312	0.0744298	0.0872362	NA	NA	NA	0.106312	0.0744298	0.0872362	NA	NA	NA
CDNF	0.10643	0.0691021	0.236281	NA	NA	NA	NA	NA	NA	NA	NA	NA
SMOC2	0.106619	0.0706774	0.110341	NA	NA	NA	0.689405	0.573804	0.805129	NA	NA	NA
IQSEC1	0.106627	0.190562	0.064021	NA	NA	NA	0.354201	0.22201	0.951576	NA	NA	NA
ARID2	0.106636	0.0692925	0.39063	NA	NA	NA	0.213175	0.141699	0.425512	NA	NA	NA
C15orf52	0.106655	0.0689031	0.215634	NA	NA	NA	0.106655	0.0689031	0.215634	NA	NA	NA
GATAD2B	0.106738	0.154103	0.0971625	NA	NA	NA	0.277599	0.24015	0.314361	NA	NA	NA
NAALADL2	0.106757	0.146932	0.0674125	NA	NA	NA	0.0115788	0.13923	0.00780566	NA	NA	NA
N4BP1	0.106858	0.0697785	0.127119	NA	NA	NA	0.160165	0.231646	0.123098	NA	NA	NA
BAMBI	0.106895	0.0756402	0.167788	NA	NA	NA	0.296972	0.295463	0.296619	NA	NA	NA
TSNARE1	0.107155	0.0641139	0.164477	0.495882	0.501127	0.486497	0.806841	0.64994	0.781578	0.495882	0.501127	0.486497
MRPL38	0.107231	0.584817	0.0607486	NA	NA	NA	0.156997	0.193786	0.0921847	NA	NA	NA
MFSD6	0.107285	0.068356	0.172877	NA	NA	NA	0.518695	0.387176	0.60438	NA	NA	NA
TRAV8-1	0.107309	0.107305	0.107302	NA	NA	NA	0.107309	0.107305	0.107302	NA	NA	NA
GMNN	0.107331	0.200306	0.101451	NA	NA	NA	0.112138	0.111687	0.112092	NA	NA	NA
AGPAT6	0.107632	0.16015	0.0761586	NA	NA	NA	0.107632	0.16015	0.0761586	NA	NA	NA
KIF18B	0.107752	0.200578	0.0620372	NA	NA	NA	0.107752	0.200578	0.0620372	NA	NA	NA
TMF1	0.107867	0.0668819	0.206286	NA	NA	NA	1	0.830814	0.906828	NA	NA	NA
GMEB2	0.107872	0.0703141	0.215578	NA	NA	NA	0.29085	0.221778	0.274475	NA	NA	NA
PCSK7	0.10792	0.352348	0.0708492	NA	NA	NA	0.121791	0.12089	0.0834502	NA	NA	NA
NFKBID	0.107928	0.0753082	0.192353	NA	NA	NA	0.107928	0.0753082	0.192353	NA	NA	NA
OR51L1	0.107979	0.0788209	0.18684	NA	NA	NA	0.0847844	0.0645564	0.181718	NA	NA	NA
ZNF280B	0.108336	0.0733984	0.158177	NA	NA	NA	0.106923	0.0741779	0.151124	NA	NA	NA
CTC-454I21.3	0.108506	0.271971	0.0883335	NA	NA	NA	0.108506	0.271971	0.0883335	NA	NA	NA
PHF7	0.108652	0.154926	0.104022	NA	NA	NA	0.108652	0.154926	0.104022	NA	NA	NA
TMEM63B	0.10866	0.130324	0.102662	NA	NA	NA	NA	NA	NA	NA	NA	NA
NME9	0.108716	0.653901	0.0689236	NA	NA	NA	0.10491	0.563294	0.0672042	NA	NA	NA
FASTKD2	0.108726	0.0655116	0.365585	NA	NA	NA	0.0361661	0.0245069	0.0871994	NA	NA	NA
FUCA2	0.108736	0.0773188	0.0927224	NA	NA	NA	0.74993	0.705035	0.676753	NA	NA	NA
MAP7D1	0.108853	0.319206	0.0641777	NA	NA	NA	0.117296	0.725024	0.0714518	NA	NA	NA
TCIRG1	0.108873	0.0664316	0.434178	NA	NA	NA	0.143136	0.0867231	0.604799	NA	NA	NA
ESCO1	0.108969	0.407532	0.0644389	NA	NA	NA	0.125608	0.223334	0.0753927	NA	NA	NA
TMEM211	0.108988	0.0779604	0.126007	NA	NA	NA	0.108988	0.0779604	0.126007	NA	NA	NA
NUP188	0.109118	0.0626658	0.532537	NA	NA	NA	0.108761	0.0637393	0.178584	NA	NA	NA
SLC25A44	0.109135	0.256611	0.0776865	NA	NA	NA	0.109135	0.256611	0.0776865	NA	NA	NA
UBE2J2	0.109168	0.149897	0.0780129	NA	NA	NA	NA	NA	NA	NA	NA	NA
GABRR2	0.109251	0.0748497	0.0960084	NA	NA	NA	0.0240031	0.0240696	0.0185549	NA	NA	NA
FADS3	0.109275	0.22598	0.0948681	NA	NA	NA	0.109275	0.22598	0.0948681	NA	NA	NA
KDELR3	0.109336	0.640283	0.0725652	0.366212	0.334266	0.406144	0.109336	0.640283	0.0725652	0.366212	0.334266	0.406144
AC008394.1	0.10937	0.0687801	0.270091	NA	NA	NA	0.472847	0.327985	0.644637	NA	NA	NA
NPC1L1	0.109394	0.0630809	0.75486	NA	NA	NA	0.100602	0.060936	0.601499	NA	NA	NA
LRP11	0.109515	0.129917	0.0673739	NA	NA	NA	0.112959	0.11446	0.0976147	NA	NA	NA
SUMF1	0.109561	0.628061	0.0698775	NA	NA	NA	0.109561	0.628061	0.0698775	NA	NA	NA
POMT1	0.109564	0.0651784	0.554343	NA	NA	NA	0.162745	0.101498	0.529632	NA	NA	NA
HSPB1	0.109565	0.0756663	0.169479	NA	NA	NA	0.311618	0.292288	0.277826	NA	NA	NA
DOT1L	0.109575	0.427624	0.0660683	NA	NA	NA	0.103257	0.390547	0.0627525	NA	NA	NA
AP005482.1	0.109609	0.100883	0.108095	NA	NA	NA	0.109609	0.100883	0.108095	NA	NA	NA
LGALS8	0.109646	0.87114	0.0657976	0.0251046	0.342293	0.0171484	0.160698	0.113628	0.119894	NA	NA	NA
CAMKK1	0.109653	0.0751307	0.120749	NA	NA	NA	0.155194	0.113485	0.122152	NA	NA	NA
PDZRN4	0.109677	0.112042	0.0686193	NA	NA	NA	0.109677	0.112042	0.0686193	NA	NA	NA
NEK4	0.109714	0.25161	0.0650365	NA	NA	NA	0.0946324	0.224514	0.0566587	NA	NA	NA
HDAC7	0.109939	0.123384	0.0667644	NA	NA	NA	0.114048	0.226409	0.0697449	NA	NA	NA
FGF1	0.110091	0.118561	0.0801892	NA	NA	NA	0.110091	0.118561	0.0801892	NA	NA	NA
CELSR2	0.110092	0.0668997	0.137865	NA	NA	NA	0.273212	0.157773	0.400192	NA	NA	NA
SEPHS1	0.110262	0.0769348	0.178429	NA	NA	NA	0.304391	0.290314	0.307364	NA	NA	NA
TSTD1	0.110369	0.0748352	0.185313	NA	NA	NA	0.110369	0.0748352	0.185313	NA	NA	NA
ABLIM1	0.110416	0.0836422	0.0868887	NA	NA	NA	0.110416	0.0836422	0.0868887	NA	NA	NA
PDE6C	0.110566	0.0659837	0.463358	NA	NA	NA	0.176391	0.106524	0.45175	NA	NA	NA
PPL	0.110601	0.0602366	0.228006	NA	NA	NA	0.0805271	0.048512	0.12267	NA	NA	NA
XPNPEP1	0.110701	0.228545	0.0839267	NA	NA	NA	0.401403	0.34244	0.337504	NA	NA	NA
ZBTB44	0.110743	0.0945838	0.100656	NA	NA	NA	0.110743	0.0945838	0.100656	NA	NA	NA
TFAP4	0.11077	0.116348	0.105078	NA	NA	NA	0.11077	0.116348	0.105078	NA	NA	NA
GOT1L1	0.110827	0.0682459	0.441625	1	0.852479	0.91715	0.163199	0.102264	0.445161	1	0.852479	0.91715
SYNRG	0.110908	0.0670911	0.127142	NA	NA	NA	0.173415	0.286026	0.104276	NA	NA	NA
TAAR6	0.110984	0.0654034	0.341088	NA	NA	NA	0.264589	0.176424	0.254232	NA	NA	NA
WFDC6	0.110987	0.0755937	0.179903	NA	NA	NA	0.110987	0.0755937	0.179903	NA	NA	NA
C4A	0.110998	0.152137	0.0732027	NA	NA	NA	NA	NA	NA	NA	NA	NA
KIAA1958	0.111132	0.0706058	0.36189	NA	NA	NA	0.111132	0.0706058	0.36189	NA	NA	NA
RTBDN	0.111149	0.0677344	0.137933	NA	NA	NA	0.330293	0.249454	0.209732	NA	NA	NA
PGM2L1	0.111229	0.178837	0.0811714	NA	NA	NA	0.103235	0.144298	0.0787115	NA	NA	NA
COPZ1	0.111248	0.119985	0.106722	NA	NA	NA	0.111248	0.119985	0.106722	NA	NA	NA
LPAR3	0.111259	0.0717155	0.288019	NA	NA	NA	0.111259	0.0717155	0.288019	NA	NA	NA
SLC33A1	0.111261	0.103468	0.0708483	NA	NA	NA	0.0365	0.130238	0.0242195	NA	NA	NA
OR2S2	0.111294	0.0732723	0.132104	NA	NA	NA	0.548473	0.387497	0.706201	NA	NA	NA
HYAL1	0.111388	0.0732812	0.22521	NA	NA	NA	0.111388	0.0732812	0.22521	NA	NA	NA
MEIOB	0.111507	0.0685943	0.186377	NA	NA	NA	0.0922883	0.0571274	0.178965	NA	NA	NA
GYG1	0.111564	0.933883	0.0682093	NA	NA	NA	0.111564	0.933883	0.0682093	NA	NA	NA
CLEC6A	0.111602	0.284528	0.0707682	NA	NA	NA	0.0825101	0.0606794	0.0702239	NA	NA	NA
TRPV4	0.111635	0.140634	0.0675488	NA	NA	NA	0.099634	0.180373	0.0614201	NA	NA	NA
MMRN1	0.111885	0.295038	0.0628415	NA	NA	NA	0.0393039	0.290617	0.0218327	NA	NA	NA
MAP3K9	0.111978	0.0675568	0.206672	NA	NA	NA	0.206647	0.127513	0.230465	NA	NA	NA
TRBV5-6	0.112121	0.105112	0.0874842	NA	NA	NA	0.718386	0.667403	0.643124	NA	NA	NA
OR56B1	0.112248	0.108827	0.0717206	NA	NA	NA	0.112248	0.108827	0.0717206	NA	NA	NA
OR1K1	0.112318	0.140257	0.0696903	NA	NA	NA	0.00528838	0.00356412	0.00903308	NA	NA	NA
TSSC1	0.112406	0.0904783	0.0802226	NA	NA	NA	0.771671	0.59349	0.884439	NA	NA	NA
TMEM199	0.112423	0.591734	0.0694967	NA	NA	NA	0.101505	0.118745	0.0670521	NA	NA	NA
C15ORF37	0.112478	0.0848753	0.0810002	NA	NA	NA	0.112478	0.0848753	0.0810002	NA	NA	NA
OR51H1P	0.112486	0.0745335	0.188961	NA	NA	NA	0.112486	0.0745335	0.188961	NA	NA	NA
AC131971.1	0.112541	0.108008	0.0834453	NA	NA	NA	0.09089	0.11696	0.0769916	NA	NA	NA
CCBE1	0.112635	0.218775	0.0685553	NA	NA	NA	0.112635	0.218775	0.0685553	NA	NA	NA
FNBP4	0.112715	0.0692019	0.213753	NA	NA	NA	0.349612	0.252172	0.556755	NA	NA	NA
ATAD3B	0.112936	0.124504	0.0956822	NA	NA	NA	0.264413	0.185877	0.25603	NA	NA	NA
HSPA4L	0.112983	0.0735532	0.361972	NA	NA	NA	0.0860597	0.0563001	0.359856	NA	NA	NA
RP11-343C2.7	0.112998	0.181667	0.0765821	NA	NA	NA	0.112998	0.181667	0.0765821	NA	NA	NA
STAB1	0.113004	0.0879932	0.126407	NA	NA	NA	0.829198	0.630211	0.889284	NA	NA	NA
ST6GALNAC4	0.113011	0.372264	0.0740599	NA	NA	NA	0.113011	0.372264	0.0740599	NA	NA	NA
CA13	0.113012	0.0721666	0.273914	NA	NA	NA	0.154538	0.108584	0.229991	NA	NA	NA
CBY1	0.113316	0.0806776	0.0963853	NA	NA	NA	0.795238	0.640766	0.821607	NA	NA	NA
PLA2G12A	0.113353	0.0801331	0.143978	NA	NA	NA	0.135404	0.230872	0.105502	NA	NA	NA
PEX1	0.113358	0.0702713	0.456012	NA	NA	NA	0.0658971	0.0409023	0.164382	NA	NA	NA
ART1	0.113525	0.0683167	0.168391	NA	NA	NA	0.588805	0.64805	0.482313	NA	NA	NA
NDST3	0.113613	0.101226	0.081163	NA	NA	NA	0.113613	0.101226	0.081163	NA	NA	NA
CHAT	0.113718	0.0666713	0.332525	NA	NA	NA	0.0716838	0.0423071	0.330936	NA	NA	NA
RP11-5A19.5	0.113823	0.11989	0.111446	NA	NA	NA	0.113823	0.11989	0.111446	NA	NA	NA
PCDHB8	0.113884	0.069583	0.38744	NA	NA	NA	0.471279	0.324096	0.693737	NA	NA	NA
TMPRSS13	0.113919	0.0788419	0.178185	NA	NA	NA	0.113919	0.0788419	0.178185	NA	NA	NA
APLF	0.114044	0.549625	0.0743489	NA	NA	NA	0.102099	0.0630376	0.304377	NA	NA	NA
RGS9	0.114081	0.0863014	0.147544	NA	NA	NA	0.131388	0.100107	0.145354	NA	NA	NA
MFAP5	0.1141	0.0697983	0.277079	NA	NA	NA	0.439023	0.341045	0.481934	NA	NA	NA
DTX2	0.114225	0.0734023	0.152021	NA	NA	NA	0.160676	0.181037	0.121356	NA	NA	NA
RNF25	0.114265	0.0667451	0.794312	NA	NA	NA	0.17729	0.10914	0.623178	NA	NA	NA
LRRIQ1	0.11438	0.0647667	0.470141	NA	NA	NA	0.178948	0.106511	0.334193	NA	NA	NA
CEMP1	0.114393	0.0903661	0.0820741	NA	NA	NA	0.0818936	0.0582038	0.079256	NA	NA	NA
CLSTN2	0.114401	0.0700765	0.391844	NA	NA	NA	0.103328	0.0619543	0.285314	NA	NA	NA
KLRG2	0.114488	0.084712	0.240182	NA	NA	NA	0.114488	0.084712	0.240182	NA	NA	NA
CTC-487M23.8	0.11455	0.142883	0.0750394	NA	NA	NA	0.0961081	0.340536	0.0744179	NA	NA	NA
E2F8	0.114575	0.0770761	0.415895	NA	NA	NA	0.114575	0.0770761	0.415895	NA	NA	NA
RBAK	0.114764	0.066951	0.526001	NA	NA	NA	0.114764	0.066951	0.526001	NA	NA	NA
PRODH	0.114769	0.851717	0.0719242	NA	NA	NA	0.665046	0.534739	0.804915	NA	NA	NA
FGD5	0.114801	0.118685	0.0699731	NA	NA	NA	0.114532	0.263569	0.0662253	NA	NA	NA
OR8K3	0.115045	0.245525	0.0977505	NA	NA	NA	0.803055	0.729517	0.806499	NA	NA	NA
RFX8	0.115049	0.0654701	0.309915	1	0.901025	0.794522	0.230378	0.139839	0.340815	NA	NA	NA
TRAF5	0.115276	0.100537	0.102821	NA	NA	NA	0.115276	0.100537	0.102821	NA	NA	NA
PACSIN3	0.115351	0.263713	0.0718058	NA	NA	NA	0.115351	0.263713	0.0718058	NA	NA	NA
SEZ6L	0.115389	0.260572	0.080485	NA	NA	NA	0.0981724	0.253472	0.0774227	NA	NA	NA
KRTAP9-6	0.115573	0.364482	0.0754571	NA	NA	NA	0.115573	0.364482	0.0754571	NA	NA	NA
POLD1	0.115579	0.266929	0.0681025	NA	NA	NA	0.721597	0.889453	0.528227	NA	NA	NA
MBOAT7	0.115731	0.100416	0.0774933	NA	NA	NA	0.106239	0.0968764	0.0730151	NA	NA	NA
ALS2CR12	0.115756	0.135861	0.0792257	NA	NA	NA	0.115756	0.135861	0.0792257	NA	NA	NA
GPR75-ASB3	0.115757	0.176739	0.0709534	NA	NA	NA	0.27613	0.591532	0.187469	NA	NA	NA
GOLT1B	0.115791	0.114791	0.116871	NA	NA	NA	0.115791	0.114791	0.116871	NA	NA	NA
CAMTA1	0.115875	0.0701465	0.257907	NA	NA	NA	0.343407	0.231799	0.227459	NA	NA	NA
RASSF6	0.115881	0.0706627	0.443178	NA	NA	NA	0.225453	0.146877	0.424407	NA	NA	NA
UBA7	0.11603	0.102843	0.0746068	NA	NA	NA	0.425699	0.436721	0.28021	NA	NA	NA
C19orf55	0.116229	0.0709463	0.216867	0.618847	0.496731	0.735113	0.116229	0.0709463	0.216867	0.618847	0.496731	0.735113
HSDL2	0.116274	0.197129	0.0792926	NA	NA	NA	0.109436	0.209156	0.0764764	NA	NA	NA
CRLF1	0.116365	0.0815007	0.191552	NA	NA	NA	0.116365	0.0815007	0.191552	NA	NA	NA
ADAM33	0.116439	0.0741532	0.113946	NA	NA	NA	0.107763	0.0693067	0.105657	NA	NA	NA
CEP19	0.116703	0.386141	0.078792	NA	NA	NA	0.116703	0.386141	0.078792	NA	NA	NA
OR52E6	0.116951	0.075884	0.211707	NA	NA	NA	0.142681	0.0945162	0.205967	NA	NA	NA
ADORA2A	0.116985	0.125255	0.0955107	NA	NA	NA	0.116985	0.125255	0.0955107	NA	NA	NA
TMEM237	0.117009	0.0946551	0.0921781	NA	NA	NA	0.117009	0.0946551	0.0921781	NA	NA	NA
EXOC3L1	0.117012	0.0653175	0.302109	0.344256	0.290653	0.421966	0.505911	0.324199	0.550765	NA	NA	NA
C10orf99	0.117059	0.0749539	0.232997	NA	NA	NA	0.457855	0.34175	0.469198	NA	NA	NA
HTRA4	0.11709	0.146232	0.0796714	NA	NA	NA	0.11709	0.146232	0.0796714	NA	NA	NA
ALPL	0.117163	0.0748538	0.219657	NA	NA	NA	0.0496162	0.0328011	0.18977	NA	NA	NA
OR5D13	0.117226	0.131378	0.101677	NA	NA	NA	0.494435	0.48278	0.423092	NA	NA	NA
PBRM1	0.11724	0.608482	0.0736621	NA	NA	NA	0.308483	0.194188	0.441748	NA	NA	NA
COLEC10	0.117258	0.135218	0.0819063	NA	NA	NA	0.117258	0.135218	0.0819063	NA	NA	NA
AC021860.1	0.117355	0.211044	0.0907008	NA	NA	NA	0.117355	0.211044	0.0907008	NA	NA	NA
AC093838.4	0.117395	0.264745	0.0793294	0.117395	0.264745	0.0793294	0.117395	0.264745	0.0793294	0.117395	0.264745	0.0793294
DPYSL2	0.117409	0.0763859	0.190589	NA	NA	NA	0.117409	0.0763859	0.190589	NA	NA	NA
CD3G	0.117529	0.116595	0.118211	NA	NA	NA	0.117529	0.116595	0.118211	NA	NA	NA
INO80D	0.117549	0.0719161	0.162173	NA	NA	NA	0.274095	0.242545	0.17483	NA	NA	NA
MDFIC	0.117596	0.70827	0.0754207	NA	NA	NA	0.21679	0.148233	0.23875	NA	NA	NA
DLAT	0.117675	0.112275	0.135338	NA	NA	NA	0.180703	0.251853	0.139095	NA	NA	NA
UBALD1	0.117726	0.074405	0.117454	NA	NA	NA	0.173114	0.171146	0.116869	NA	NA	NA
EQTN	0.117787	0.195918	0.0745501	NA	NA	NA	0.104463	0.217807	0.065714	NA	NA	NA
ZNF90	0.117859	0.0755463	0.108349	NA	NA	NA	0.117859	0.0755463	0.108349	NA	NA	NA
ZNF317	0.117873	0.0877243	0.157956	NA	NA	NA	0.377066	0.354749	0.367424	NA	NA	NA
ITGA2	0.117878	0.0710258	0.141483	0.634657	0.556859	0.644473	0.50407	0.3393	0.494613	0.634657	0.556859	0.644473
PPP1R16B	0.117922	0.0771608	0.18258	NA	NA	NA	0.488191	0.354475	0.725846	NA	NA	NA
TSEN54	0.117939	0.0785731	0.174392	NA	NA	NA	0.192761	0.138819	0.207407	NA	NA	NA
SH3BP1	0.117965	0.21248	0.072862	NA	NA	NA	0.115927	0.254634	0.0720569	NA	NA	NA
AP001055.1	0.118049	0.108969	0.104012	NA	NA	NA	0.118049	0.108969	0.104012	NA	NA	NA
CCDC77	0.11806	0.0749037	0.41185	NA	NA	NA	0.256882	0.171667	0.494944	NA	NA	NA
HS3ST2	0.118143	0.113505	0.109681	NA	NA	NA	NA	NA	NA	NA	NA	NA
FSD2	0.118292	0.695108	0.073111	NA	NA	NA	0.110587	0.60365	0.0694135	NA	NA	NA
PDGFB	0.11833	0.0854625	0.0898698	NA	NA	NA	0.818635	0.663041	0.705779	NA	NA	NA
TGFB3	0.118356	0.143154	0.115765	NA	NA	NA	0.0406572	0.0273997	0.0861729	NA	NA	NA
ZNF750	0.118547	0.2512	0.0723141	NA	NA	NA	0.898935	0.786407	0.755218	NA	NA	NA
ZNF354A	0.118662	0.0768596	0.243698	NA	NA	NA	0.0561308	0.0390454	0.217961	NA	NA	NA
CAB39L	0.118806	0.0804827	0.183105	NA	NA	NA	0.118806	0.0804827	0.183105	NA	NA	NA
CCNDBP1	0.118841	0.32993	0.0949229	NA	NA	NA	0.118841	0.32993	0.0949229	NA	NA	NA
SRP19	0.118852	0.335113	0.0810223	NA	NA	NA	0.118852	0.335113	0.0810223	NA	NA	NA
TOE1	0.118949	0.0740332	0.163521	NA	NA	NA	0.131219	0.0818921	0.15381	NA	NA	NA
ADAM28	0.118961	0.700368	0.0660325	NA	NA	NA	0.105586	0.676636	0.0590257	NA	NA	NA
AKR1B15	0.119016	0.13003	0.0770729	NA	NA	NA	1	0.865624	0.941435	NA	NA	NA
FAM204A	0.119099	0.0742569	0.346521	NA	NA	NA	0.232747	0.163757	0.362496	NA	NA	NA
CIZ1	0.119141	0.0849089	0.0995843	NA	NA	NA	0.606076	0.438331	0.723699	NA	NA	NA
EVX1	0.119173	0.0782638	0.20522	NA	NA	NA	0.119173	0.0782638	0.20522	NA	NA	NA
BCR	0.119224	0.770604	0.0714248	NA	NA	NA	0.0108765	0.00645517	0.103497	NA	NA	NA
AL079342.1	0.11928	0.10742	0.17873	NA	NA	NA	NA	NA	NA	NA	NA	NA
MFSD4	0.119309	0.189826	0.0817421	NA	NA	NA	0.119309	0.189826	0.0817421	NA	NA	NA
IDI1	0.119362	0.0853817	0.0954286	NA	NA	NA	0.11223	0.0845305	0.0904172	NA	NA	NA
RNASE11	0.119389	0.187551	0.0855303	NA	NA	NA	0.119389	0.187551	0.0855303	NA	NA	NA
C15orf56	0.119497	0.120412	0.118516	NA	NA	NA	0.119497	0.120412	0.118516	NA	NA	NA
B3GNT7	0.119501	0.0776721	0.115762	NA	NA	NA	0.119501	0.0776721	0.115762	NA	NA	NA
CENPBD1	0.119518	0.123447	0.103013	NA	NA	NA	0.780065	0.734197	0.745808	NA	NA	NA
C3orf70	0.1197	0.0824506	0.0988586	NA	NA	NA	0.1197	0.0824506	0.0988586	NA	NA	NA
MEI4	0.119753	0.0778363	0.156734	NA	NA	NA	0.119753	0.0778363	0.156734	NA	NA	NA
SASS6	0.11985	0.157736	0.107775	NA	NA	NA	0.11985	0.157736	0.107775	NA	NA	NA
ASNS	0.119894	0.102479	0.138981	NA	NA	NA	0.119894	0.102479	0.138981	NA	NA	NA
CASC4	0.119899	0.0811557	0.347794	NA	NA	NA	0.02426	0.0209942	0.0621872	NA	NA	NA
THUMPD3	0.120056	0.771338	0.0736736	0.777679	0.657526	1	0.120056	0.771338	0.0736736	0.777679	0.657526	1
ZNF568	0.120091	0.0827524	0.105962	NA	NA	NA	0.054372	0.0460577	0.0997514	NA	NA	NA
SYT12	0.120106	0.0901647	0.179148	NA	NA	NA	0.120106	0.0901647	0.179148	NA	NA	NA
STARD5	0.120142	0.0831973	0.149577	NA	NA	NA	0.600718	0.432449	0.914974	NA	NA	NA
PPP1R8	0.12016	0.292506	0.0823304	NA	NA	NA	0.12016	0.292506	0.0823304	NA	NA	NA
B4GALT6	0.120178	0.123592	0.0726558	NA	NA	NA	0.304811	0.830442	0.198594	NA	NA	NA
CCL11	0.120215	0.0823054	0.152548	NA	NA	NA	0.120215	0.0823054	0.152548	NA	NA	NA
C12orf45	0.120284	0.0794871	0.409152	NA	NA	NA	0.342661	0.247801	0.426739	NA	NA	NA
MDP1	0.120311	0.361547	0.100075	NA	NA	NA	NA	NA	NA	NA	NA	NA
CYP2U1	0.120356	0.0728457	0.216255	NA	NA	NA	0.120356	0.0728457	0.216255	NA	NA	NA
KIF2C	0.120376	0.095387	0.137974	NA	NA	NA	0.653906	0.474929	0.804702	NA	NA	NA
CDCA7L	0.120586	0.0880915	0.171229	NA	NA	NA	0.216796	0.230838	0.156133	NA	NA	NA
IFITM2	0.120597	0.0828814	0.213876	NA	NA	NA	0.120597	0.0828814	0.213876	NA	NA	NA
DDR1	0.120654	0.0750865	0.134269	NA	NA	NA	0.0295084	0.0267024	0.0242991	NA	NA	NA
SULF2	0.120654	0.0717696	0.489241	NA	NA	NA	0.120654	0.0717696	0.489241	NA	NA	NA
WDR12	0.12073	0.105134	0.0820447	NA	NA	NA	0.12073	0.105134	0.0820447	NA	NA	NA
KIR3DX1	0.120857	0.941431	0.0751431	NA	NA	NA	0.136335	0.45181	0.0877835	NA	NA	NA
MRC2	0.121042	0.0735064	0.141528	NA	NA	NA	0.0149664	0.00875035	0.111578	NA	NA	NA
ZER1	0.12107	0.0944697	0.182277	NA	NA	NA	NA	NA	NA	NA	NA	NA
CLSTN3	0.121269	0.124953	0.0735102	NA	NA	NA	0.206157	0.461611	0.123188	NA	NA	NA
FOXE3	0.121533	0.0803992	0.179022	NA	NA	NA	0.121533	0.0803992	0.179022	NA	NA	NA
HSPBAP1	0.121546	0.074329	0.413954	NA	NA	NA	0.121546	0.074329	0.413954	NA	NA	NA
FN3K	0.121663	0.0813561	0.107792	NA	NA	NA	0.138763	0.108545	0.100336	NA	NA	NA
ITM2B	0.121678	0.332978	0.0824334	NA	NA	NA	0.121678	0.332978	0.0824334	NA	NA	NA
SCIN	0.121737	0.0728503	0.177283	NA	NA	NA	0.0669238	0.0393386	0.186864	NA	NA	NA
CARNS1	0.121822	0.143295	0.0725179	NA	NA	NA	0.135991	0.439144	0.0838729	NA	NA	NA
TMEM99	0.121948	0.202505	0.0805255	NA	NA	NA	0.121948	0.202505	0.0805255	NA	NA	NA
TNFRSF14	0.122189	0.119161	0.12189	NA	NA	NA	1	0.813716	0.88329	NA	NA	NA
RPS6KL1	0.122268	0.104314	0.0816536	NA	NA	NA	0.152968	0.171053	0.0903453	NA	NA	NA
CSPG5	0.122305	0.311385	0.0758892	NA	NA	NA	0.520995	0.458426	0.537634	NA	NA	NA
ZNF519	0.122359	0.0866021	0.257555	NA	NA	NA	0.0863501	0.067002	0.0897105	NA	NA	NA
PAPPA2	0.122414	0.0696571	0.530442	NA	NA	NA	0.33683	0.209446	0.873128	NA	NA	NA
GIMAP8	0.122556	0.269911	0.0769478	NA	NA	NA	0.122556	0.269911	0.0769478	NA	NA	NA
KCNA7	0.122629	0.201721	0.106122	NA	NA	NA	0.122629	0.201721	0.106122	NA	NA	NA
C15orf54	0.12273	0.0862652	0.209703	NA	NA	NA	0.12273	0.0862652	0.209703	NA	NA	NA
NPIPA5	0.12276	0.11259	0.162416	NA	NA	NA	0.12276	0.11259	0.162416	NA	NA	NA
SPEF2	0.122944	0.0693751	0.608712	NA	NA	NA	0.165368	0.0965789	0.506243	NA	NA	NA
ST8SIA2	0.123065	0.0848389	0.245919	NA	NA	NA	0.123065	0.0848389	0.245919	NA	NA	NA
BIRC7	0.123077	0.0707777	0.200295	NA	NA	NA	0.169055	0.0991552	0.204999	NA	NA	NA
2009-03-01	0.123087	0.107937	0.166585	NA	NA	NA	NA	NA	NA	NA	NA	NA
LCN2	0.123109	0.123524	0.122396	NA	NA	NA	0.123109	0.123524	0.122396	NA	NA	NA
ZNF286B	0.123161	0.0866599	0.228566	NA	NA	NA	0.148576	0.105988	0.226447	NA	NA	NA
TYW5	0.123207	0.0953406	0.143503	NA	NA	NA	NA	NA	NA	NA	NA	NA
ZNF558	0.12325	0.0794651	0.199873	NA	NA	NA	0.12325	0.0794651	0.199873	NA	NA	NA
MRPS30	0.123311	0.130426	0.0751821	NA	NA	NA	0.104124	0.0874491	0.0711056	NA	NA	NA
KLHL33	0.123331	0.118716	0.0771147	NA	NA	NA	0.123331	0.118716	0.0771147	NA	NA	NA
RFTN2	0.123354	0.0713506	0.357275	NA	NA	NA	0.305969	0.207534	0.266308	NA	NA	NA
BTN3A2	0.123406	0.0886249	0.228717	0.0995974	0.0808201	0.0730063	0.216086	0.16124	0.160456	NA	NA	NA
TLR9	0.12353	0.229674	0.0880015	NA	NA	NA	0.614367	0.455368	0.762927	NA	NA	NA
ARIH2OS	0.123669	0.0912468	0.119355	NA	NA	NA	1	0.805875	0.807505	NA	NA	NA
FGD2	0.123696	0.0883128	0.0945657	NA	NA	NA	0.802318	0.626227	0.758891	NA	NA	NA
VSX1	0.123726	0.0775755	0.254285	NA	NA	NA	0.37091	0.256952	0.430497	NA	NA	NA
MRPS21	0.123758	0.903319	0.0791204	NA	NA	NA	NA	NA	NA	NA	NA	NA
IL17B	0.123872	0.0999149	0.169396	NA	NA	NA	0.123872	0.0999149	0.169396	NA	NA	NA
C2orf69	0.123918	0.117349	0.147455	NA	NA	NA	0.123918	0.117349	0.147455	NA	NA	NA
C20orf201	0.12394	0.475525	0.0836763	NA	NA	NA	0.0445206	0.0465223	0.04339	NA	NA	NA
HSD17B7	0.123953	0.139021	0.11522	NA	NA	NA	0.116448	0.11935	0.113432	NA	NA	NA
SMIM8	0.123982	0.0884944	0.122681	NA	NA	NA	0.123982	0.0884944	0.122681	NA	NA	NA
COL4A3	0.124005	0.0971559	0.0892578	NA	NA	NA	0.238654	0.145348	0.500167	NA	NA	NA
PTPN23	0.124036	0.592727	0.0703596	NA	NA	NA	0.622349	0.429119	0.654502	NA	NA	NA
OSGIN2	0.124071	0.0805665	0.123378	NA	NA	NA	0.120606	0.0813117	0.11341	NA	NA	NA
BTNL8	0.124154	0.148634	0.10039	NA	NA	NA	0.427922	0.341448	0.461987	NA	NA	NA
PLIN4	0.124192	0.071325	0.211158	0.552735	0.522673	0.559048	0.161476	0.0960064	0.194894	0.552735	0.522673	0.559048
MTMR14	0.124202	0.466605	0.0793487	NA	NA	NA	0.121753	0.378669	0.0785673	NA	NA	NA
TRPM2	0.124212	0.0689134	0.223892	1	0.78722	0.784502	0.121262	0.0672388	0.220067	1	0.78722	0.784502
NNMT	0.124259	0.161952	0.0841474	NA	NA	NA	0.124259	0.161952	0.0841474	NA	NA	NA
VPS37A	0.124374	0.0787657	0.179099	NA	NA	NA	0.452853	0.310831	0.613615	NA	NA	NA
ADAL	0.124448	0.0760412	0.318808	NA	NA	NA	0.124448	0.0760412	0.318808	NA	NA	NA
CRYL1	0.124535	0.0994318	0.187077	NA	NA	NA	NA	NA	NA	NA	NA	NA
APITD1-CORT	0.124616	0.0975363	0.259829	NA	NA	NA	0.199545	0.175328	0.266264	NA	NA	NA
APITD1	0.124616	0.0975363	0.259829	NA	NA	NA	0.199545	0.175328	0.266264	NA	NA	NA
BRF2	0.124643	0.116477	0.0906414	NA	NA	NA	0.124643	0.116477	0.0906414	NA	NA	NA
ZMYM5	0.124706	0.0785627	0.170587	0.677046	0.798754	0.582995	0.124706	0.0785627	0.170587	0.677046	0.798754	0.582995
CD81	0.124783	0.0794288	0.178966	NA	NA	NA	0.0860137	0.0563176	0.146752	NA	NA	NA
IFNA14	0.124855	0.353706	0.0902096	NA	NA	NA	0.129389	0.548076	0.0960718	NA	NA	NA
NMRAL1	0.124863	0.115577	0.0782969	NA	NA	NA	0.124863	0.115577	0.0782969	NA	NA	NA
HIRA	0.124928	0.0775459	0.243084	NA	NA	NA	1	0.839182	0.782249	NA	NA	NA
GPR1	0.12494	0.0871079	0.144167	0.396419	0.471496	0.292246	0.418628	0.298729	0.343423	0.396419	0.471496	0.292246
KIAA1239	0.125023	0.909116	0.0769933	NA	NA	NA	0.123924	0.965273	0.0767471	NA	NA	NA
NHLRC2	0.125302	0.172186	0.0810904	NA	NA	NA	0.125302	0.172186	0.0810904	NA	NA	NA
SPARC	0.125311	0.0774286	0.249657	NA	NA	NA	0.258786	0.163854	0.243868	NA	NA	NA
TUT1	0.125315	0.745128	0.0841611	NA	NA	NA	0.011925	0.0105515	0.0160938	NA	NA	NA
ANXA3	0.125347	0.0752062	0.491986	NA	NA	NA	0.12676	0.0767569	0.466453	NA	NA	NA
MURC	0.125429	0.165046	0.106806	NA	NA	NA	0.125429	0.165046	0.106806	NA	NA	NA
FIS1	0.125475	0.845764	0.0850073	NA	NA	NA	0.0225	0.0212432	0.0311055	NA	NA	NA
RNASEL	0.125691	0.0953003	0.110679	NA	NA	NA	0.145958	0.121151	0.11155	NA	NA	NA
C9orf57	0.125838	0.214107	0.106048	NA	NA	NA	0.125838	0.214107	0.106048	NA	NA	NA
TMEM127	0.125891	0.11753	0.133576	NA	NA	NA	0.125891	0.11753	0.133576	NA	NA	NA
C10orf129	0.125921	0.102768	0.0859547	NA	NA	NA	0.392547	0.43632	0.262119	NA	NA	NA
FGFR1	0.126133	0.0819367	0.111534	NA	NA	NA	0.415483	0.386769	0.278018	NA	NA	NA
SUN3	0.126201	0.143072	0.115835	NA	NA	NA	0.126201	0.143072	0.115835	NA	NA	NA
PRKCG	0.126226	0.267493	0.086582	NA	NA	NA	0.0945386	0.0873843	0.0870365	NA	NA	NA
DNAL4	0.126231	0.111721	0.118637	NA	NA	NA	0.126231	0.111721	0.118637	NA	NA	NA
BAI3	0.126404	0.0799368	0.22338	NA	NA	NA	0.395249	0.283619	0.330349	NA	NA	NA
CPNE3	0.126509	0.0874088	0.300473	NA	NA	NA	0.151447	0.105492	0.243663	NA	NA	NA
NFKB2	0.12653	0.101326	0.156508	NA	NA	NA	0.12653	0.101326	0.156508	NA	NA	NA
PEX6	0.12659	0.798005	0.0736909	NA	NA	NA	0.0823676	0.0479333	0.181208	NA	NA	NA
POGLUT1	0.126777	0.0841019	0.133073	NA	NA	NA	0.517929	0.498107	0.40021	NA	NA	NA
GHDC	0.126867	0.304115	0.0826005	NA	NA	NA	0.0931472	0.179576	0.0660229	NA	NA	NA
LL22NC03-75H12.2	0.126873	0.0848083	0.253506	NA	NA	NA	0.283152	0.201656	0.305416	NA	NA	NA
YBX3	0.126897	0.104511	0.115698	NA	NA	NA	1	0.84274	0.951553	NA	NA	NA
NDUFB1	0.126985	0.155755	0.0860189	NA	NA	NA	0.126985	0.155755	0.0860189	NA	NA	NA
UNCX	0.127158	0.105066	0.16183	NA	NA	NA	NA	NA	NA	NA	NA	NA
APOH	0.127211	0.084403	0.192987	NA	NA	NA	NA	NA	NA	NA	NA	NA
LHPP	0.1275	0.610054	0.0868561	NA	NA	NA	0.00739175	0.0463351	0.00623346	NA	NA	NA
FBXW8	0.127545	0.320752	0.0755216	0.0530964	0.0436678	0.041316	0.745606	0.775639	0.549469	NA	NA	NA
UBE3A	0.127936	0.0871374	0.214808	NA	NA	NA	NA	NA	NA	NA	NA	NA
ZNF724P	0.12797	0.312564	0.082875	NA	NA	NA	0.12797	0.312564	0.082875	NA	NA	NA
SATB1	0.127979	0.0809632	0.175944	NA	NA	NA	0.127979	0.0809632	0.175944	NA	NA	NA
KLHDC4	0.12819	0.0753994	0.249125	0.833552	0.761319	0.750009	0.209311	0.124749	0.269797	0.833552	0.761319	0.750009
ISM2	0.128209	0.076203	0.592047	NA	NA	NA	0.102526	0.0612058	0.55497	NA	NA	NA
GUCY1A2	0.128365	0.0896086	0.100679	NA	NA	NA	0.128365	0.0896086	0.100679	NA	NA	NA
CCZ1	0.128368	0.12797	0.123379	NA	NA	NA	NA	NA	NA	NA	NA	NA
MESP1	0.128482	0.0841423	0.154195	NA	NA	NA	0.128482	0.0841423	0.154195	NA	NA	NA
SUV420H1	0.128506	0.869012	0.0915504	NA	NA	NA	0.128506	0.869012	0.0915504	NA	NA	NA
ANKRD12	0.128508	0.0761135	0.347582	NA	NA	NA	0.0588912	0.0391854	0.0658845	NA	NA	NA
CDK3	0.128591	0.0919794	0.276912	NA	NA	NA	0.100421	0.0863846	0.140715	NA	NA	NA
ALAS1	0.128593	0.297769	0.0904613	NA	NA	NA	0.424322	0.324818	0.638341	NA	NA	NA
DPPA2	0.128594	0.0862911	0.185815	NA	NA	NA	0.0687742	0.0614326	0.0620388	NA	NA	NA
PIH1D2	0.12866	0.117787	0.124488	NA	NA	NA	1	0.805167	0.787568	NA	NA	NA
ANTXR2	0.128675	0.187941	0.102016	NA	NA	NA	0.128675	0.187941	0.102016	NA	NA	NA
VPS37D	0.128698	0.0973466	0.228984	NA	NA	NA	0.128698	0.0973466	0.228984	NA	NA	NA
OR8J3	0.128747	0.0845023	0.269449	NA	NA	NA	0.185196	0.155883	0.211206	NA	NA	NA
P2RY14	0.128794	0.0962199	0.269475	NA	NA	NA	0.128794	0.0962199	0.269475	NA	NA	NA
AC093677.1	0.12886	0.139353	0.105313	NA	NA	NA	0.12886	0.139353	0.105313	NA	NA	NA
DNM3	0.128912	0.079359	0.218845	NA	NA	NA	0.491419	0.367003	0.546038	NA	NA	NA
RGS2	0.128934	0.334977	0.0802529	NA	NA	NA	0.128934	0.334977	0.0802529	NA	NA	NA
ANO8	0.128972	0.215644	0.0751634	NA	NA	NA	0.128972	0.215644	0.0751634	NA	NA	NA
SMIM11	0.129009	0.0914535	0.196447	NA	NA	NA	0.149101	0.141216	0.16713	NA	NA	NA
RAB34	0.129125	0.0922982	0.328479	NA	NA	NA	0.129125	0.0922982	0.328479	NA	NA	NA
C11orf87	0.129295	0.155347	0.112736	NA	NA	NA	0.129295	0.155347	0.112736	NA	NA	NA
MAP6D1	0.129352	0.222734	0.119713	NA	NA	NA	0.129352	0.222734	0.119713	NA	NA	NA
SLC29A2	0.129512	0.0965042	0.0957529	NA	NA	NA	0.113998	0.0863689	0.0900287	NA	NA	NA
RP11-196G11.1	0.129689	0.168736	0.0784783	NA	NA	NA	0.544342	0.800056	0.393087	NA	NA	NA
PFAS	0.129707	0.0874355	0.111111	NA	NA	NA	0.0559168	0.0767862	0.0345362	NA	NA	NA
LRRC23	0.129749	0.110351	0.100318	NA	NA	NA	0.129749	0.110351	0.100318	NA	NA	NA
XIRP1	0.129805	0.832294	0.0708754	NA	NA	NA	0.13082	0.774556	0.072121	NA	NA	NA
ARHGAP27	0.129928	0.0821465	0.284387	NA	NA	NA	0.293385	0.18749	0.395252	NA	NA	NA
RALGPS2	0.129979	0.0990332	0.106589	NA	NA	NA	0.106433	0.0962191	0.0968262	NA	NA	NA
WDPCP	0.130061	0.0825959	0.151797	NA	NA	NA	0.283748	0.220716	0.188079	NA	NA	NA
RP1-66C13.4	0.130178	0.0981213	0.212129	NA	NA	NA	0.130178	0.0981213	0.212129	NA	NA	NA
ENPP2	0.130229	0.906332	0.0772321	NA	NA	NA	0.481529	0.567457	0.33653	NA	NA	NA
FSCN2	0.130268	0.0834297	0.170004	NA	NA	NA	0.771693	0.629934	0.837152	NA	NA	NA
LTK	0.130457	0.179299	0.0811453	0.0571523	0.0588573	0.056907	0.801744	0.791727	0.630583	NA	NA	NA
SKI	0.130465	0.0999069	0.221915	NA	NA	NA	0.049717	0.0654546	0.041155	NA	NA	NA
TPT1-AS1	0.130577	0.0921917	0.103834	0.130577	0.0921917	0.103834	0.0837376	0.0599692	0.0728558	0.0837376	0.0599692	0.0728558
LYRM9	0.130624	0.118397	0.082918	NA	NA	NA	0.0554305	0.0886937	0.0370224	NA	NA	NA
TLN1	0.130656	0.0795404	0.131938	NA	NA	NA	0.130656	0.0795404	0.131938	NA	NA	NA
UGT2B10	0.130748	0.709048	0.081519	NA	NA	NA	0.127706	0.83089	0.0805528	NA	NA	NA
LARS	0.130765	0.129552	0.0786215	NA	NA	NA	0.852426	0.743734	1	NA	NA	NA
EFCAB4A	0.130772	0.0897496	0.117615	NA	NA	NA	0.667165	0.567891	0.714601	NA	NA	NA
SLC45A3	0.130779	0.192342	0.0878378	NA	NA	NA	0.85705	0.713754	0.854527	NA	NA	NA
OR4F5	0.130795	0.115865	0.142959	NA	NA	NA	0.130795	0.115865	0.142959	NA	NA	NA
AC114546.1	0.13095	0.13439	0.126631	NA	NA	NA	0.13095	0.13439	0.126631	NA	NA	NA
DGCR6L	0.130958	0.130975	0.130982	NA	NA	NA	NA	NA	NA	NA	NA	NA
C21orf54	0.131009	0.111853	0.145565	NA	NA	NA	NA	NA	NA	NA	NA	NA
AC026202.1	0.131024	0.0806222	0.217928	NA	NA	NA	0.117753	0.0758201	0.131728	NA	NA	NA
TMEM117	0.131028	0.0808752	0.161225	NA	NA	NA	0.131028	0.0808752	0.161225	NA	NA	NA
FAM107A	0.131169	0.0960479	0.12873	NA	NA	NA	0.00394316	0.0869039	0.00333217	NA	NA	NA
CD86	0.131176	0.0884217	0.222886	NA	NA	NA	0.131176	0.0884217	0.222886	NA	NA	NA
MEF2BNB-MEF2B	0.131218	0.0887964	0.152585	NA	NA	NA	0.131218	0.0887964	0.152585	NA	NA	NA
KRTAP9-2	0.131225	0.0916982	0.239355	NA	NA	NA	0.131225	0.0916982	0.239355	NA	NA	NA
VWA2	0.131521	0.256246	0.0794625	NA	NA	NA	0.661465	0.515421	0.625182	NA	NA	NA
SSSCA1	0.131613	0.129716	0.134143	NA	NA	NA	0.131613	0.129716	0.134143	NA	NA	NA
AC005544.1	0.131686	0.16069	0.0986599	NA	NA	NA	0.131686	0.16069	0.0986599	NA	NA	NA
RUNDC1	0.131789	0.0975212	0.251791	NA	NA	NA	0.107525	0.0851504	0.218592	NA	NA	NA
PRF1	0.131839	0.198551	0.089247	NA	NA	NA	0.851425	0.738574	0.731743	NA	NA	NA
AFF1	0.131946	0.392839	0.0780032	NA	NA	NA	0.706084	0.658734	0.524838	NA	NA	NA
LCE2D	0.131975	0.115712	0.149978	NA	NA	NA	0.131975	0.115712	0.149978	NA	NA	NA
TFG	0.132024	0.121169	0.120836	NA	NA	NA	0.132024	0.121169	0.120836	NA	NA	NA
OR7C2	0.132039	0.126616	0.126855	NA	NA	NA	1	0.957142	1	NA	NA	NA
OR51F1	0.132079	0.0882703	0.205703	NA	NA	NA	0.132079	0.0882703	0.205703	NA	NA	NA
RFPL1	0.132114	0.105395	0.103109	NA	NA	NA	0.132114	0.105395	0.103109	NA	NA	NA
ENOX1	0.132146	0.185346	0.0826954	NA	NA	NA	0.132146	0.185346	0.0826954	NA	NA	NA
CTDNEP1	0.132292	0.12806	0.150608	NA	NA	NA	0.132292	0.12806	0.150608	NA	NA	NA
CYP2A6	0.132294	0.0748872	0.442414	NA	NA	NA	0.125224	0.0744081	0.483377	NA	NA	NA
MED15	0.132396	0.0989821	0.311171	NA	NA	NA	0.132396	0.0989821	0.311171	NA	NA	NA
BATF2	0.132528	0.486124	0.0836789	NA	NA	NA	0.116198	0.915753	0.0787113	NA	NA	NA
RP11-12J10.3	0.132607	0.130513	0.133368	NA	NA	NA	0.132607	0.130513	0.133368	NA	NA	NA
ACIN1	0.132806	0.105688	0.0900176	NA	NA	NA	0.128336	0.113504	0.0805183	NA	NA	NA
MMP3	0.132959	0.0843865	0.29026	NA	NA	NA	0.132959	0.0843865	0.29026	NA	NA	NA
SESN1	0.133003	0.0907338	0.211424	NA	NA	NA	0.133003	0.0907338	0.211424	NA	NA	NA
SNX22	0.133197	0.0905384	0.215893	NA	NA	NA	NA	NA	NA	NA	NA	NA
C2orf47	0.133341	0.0896838	0.198207	NA	NA	NA	NA	NA	NA	NA	NA	NA
CTB-186H2.3	0.133345	0.121043	0.172596	NA	NA	NA	NA	NA	NA	NA	NA	NA
ROBO4	0.133346	0.0778827	0.389609	NA	NA	NA	0.84461	0.668509	0.863978	NA	NA	NA
DUPD1	0.133531	0.10865	0.240935	NA	NA	NA	0.0146813	0.0195459	0.0140786	NA	NA	NA
TULP3	0.133554	0.163707	0.0953838	NA	NA	NA	0.133554	0.163707	0.0953838	NA	NA	NA
DNAJB14	0.13359	0.299235	0.0944935	NA	NA	NA	0.13359	0.299235	0.0944935	NA	NA	NA
UPF2	0.133741	0.377101	0.0865273	NA	NA	NA	0.493903	0.345252	0.863029	NA	NA	NA
RFX1	0.133937	0.0812518	0.289941	NA	NA	NA	0.245725	0.160189	0.256561	NA	NA	NA
FAM217A	0.133981	0.0828511	0.454827	NA	NA	NA	0.135167	0.0826566	0.281814	NA	NA	NA
MMP26	0.134007	0.158914	0.0910876	NA	NA	NA	0.581488	0.737734	0.452026	NA	NA	NA
PDCD2L	0.134011	0.833683	0.0865759	NA	NA	NA	0.134011	0.833683	0.0865759	NA	NA	NA
TCF3	0.134022	0.0822985	0.232991	NA	NA	NA	0.323795	0.228688	0.410847	NA	NA	NA
EFNB3	0.134145	0.166698	0.120269	NA	NA	NA	0.134145	0.166698	0.120269	NA	NA	NA
CREM	0.134183	0.147114	0.105453	NA	NA	NA	0.134183	0.147114	0.105453	NA	NA	NA
ACTBL2	0.13422	0.0847322	0.140482	NA	NA	NA	0.331476	0.232738	0.231445	NA	NA	NA
SCN8A	0.134222	0.0815908	0.477055	NA	NA	NA	0.131479	0.0827067	0.38362	NA	NA	NA
SDSL	0.13437	0.0784375	0.177633	0.494588	0.400941	0.374213	0.582296	0.409898	0.624487	0.494588	0.400941	0.374213
ARL13B	0.134397	0.19967	0.089921	NA	NA	NA	0.653236	0.508194	0.55737	NA	NA	NA
TMPRSS3	0.134462	0.077985	0.523593	NA	NA	NA	0.262381	0.165427	0.338806	NA	NA	NA
GCN1L1	0.13457	0.535397	0.0788478	NA	NA	NA	0.13092	0.571636	0.0768589	NA	NA	NA
ZNF710	0.134898	0.886272	0.0899323	NA	NA	NA	0.0208271	0.0341262	0.0184994	NA	NA	NA
ULK4	0.134918	0.0767902	0.927465	1	0.849064	1	0.333382	0.210808	0.927836	1	0.849064	1
RTF1	0.135166	0.131214	0.136959	NA	NA	NA	0.135166	0.131214	0.136959	NA	NA	NA
MCHR1	0.135359	0.0822881	0.442904	NA	NA	NA	0.132453	0.0808339	0.429807	NA	NA	NA
MS4A7	0.135421	0.0850378	0.23791	NA	NA	NA	0.505422	0.34684	0.821214	NA	NA	NA
SPATA22	0.135639	0.105794	0.165574	NA	NA	NA	0.534676	0.409763	0.636341	NA	NA	NA
EHHADH	0.135964	0.0834582	0.154135	NA	NA	NA	0.119711	0.0759099	0.142167	NA	NA	NA
VIPAS39	0.136014	0.0848604	0.386445	NA	NA	NA	0.0756115	0.0471568	0.217184	NA	NA	NA
SMAD9	0.136017	0.256429	0.0859512	NA	NA	NA	0.148978	0.139213	0.0941296	NA	NA	NA
SPRY2	0.136398	0.192355	0.117347	NA	NA	NA	0.136398	0.192355	0.117347	NA	NA	NA
SLC2A2	0.136606	0.227457	0.0882904	NA	NA	NA	0.810229	0.681516	0.746758	NA	NA	NA
ZFP2	0.136624	0.0836103	0.202233	NA	NA	NA	0.136624	0.0836103	0.202233	NA	NA	NA
SARM1	0.136646	0.146384	0.092849	NA	NA	NA	0.136758	0.21592	0.0946592	NA	NA	NA
CHD1	0.136691	0.0787646	0.755404	NA	NA	NA	0.120491	0.0692249	0.744758	NA	NA	NA
ZNF382	0.136733	0.0916779	0.18533	NA	NA	NA	0.1365	0.092932	0.179911	NA	NA	NA
ZNF441	0.136735	0.0866988	0.213022	NA	NA	NA	0.150294	0.0968293	0.196037	NA	NA	NA
PARP8	0.136806	0.514028	0.0921741	NA	NA	NA	0.136806	0.514028	0.0921741	NA	NA	NA
TEDDM1	0.136809	0.085283	0.377568	NA	NA	NA	0.163492	0.107865	0.217908	NA	NA	NA
IRF6	0.136836	0.135553	0.136218	NA	NA	NA	NA	NA	NA	NA	NA	NA
DONSON	0.136859	0.080449	0.507225	NA	NA	NA	0.123489	0.0726643	0.497025	NA	NA	NA
CLGN	0.136929	0.214402	0.0918084	NA	NA	NA	0.0901162	0.0657426	0.0772144	NA	NA	NA
SPG7	0.136981	0.0806429	0.283212	NA	NA	NA	0.191169	0.126025	0.162231	NA	NA	NA
FAIM2	0.137009	0.111601	0.141378	NA	NA	NA	0.137009	0.111601	0.141378	NA	NA	NA
MED4	0.137026	0.139113	0.0868744	NA	NA	NA	0.0463078	0.0290326	0.139758	NA	NA	NA
NUP210L	0.13704	0.0820846	0.640872	NA	NA	NA	0.0782184	0.0463692	0.367273	NA	NA	NA
APBB1IP	0.1371	0.502965	0.0869912	NA	NA	NA	0.0277657	0.0178274	0.0355537	NA	NA	NA
NOTUM	0.137128	0.0882863	0.227623	NA	NA	NA	0.137128	0.0882863	0.227623	NA	NA	NA
SH3BP2	0.137212	0.0835385	0.215563	NA	NA	NA	0.539934	0.369384	0.436158	NA	NA	NA
FSIP1	0.13729	0.0918663	0.206838	NA	NA	NA	0.13729	0.0918663	0.206838	NA	NA	NA
TM7SF3	0.13737	0.100234	0.0980534	0.0902325	0.0633165	0.095859	0.181928	0.207725	0.115424	0.0902325	0.0633165	0.095859
IDH2	0.137389	0.228204	0.0980801	NA	NA	NA	0.533139	0.530171	0.534083	NA	NA	NA
FCRLB	0.137479	0.770381	0.091046	NA	NA	NA	0.7377	0.574987	0.936011	NA	NA	NA
PFDN2	0.137506	0.157491	0.0976079	NA	NA	NA	0.137506	0.157491	0.0976079	NA	NA	NA
RHOF	0.137507	0.288748	0.0928769	NA	NA	NA	0.131857	0.156953	0.0935249	NA	NA	NA
NOL6	0.137546	0.0771286	0.866659	NA	NA	NA	0.177552	0.10091	0.877097	NA	NA	NA
S1PR2	0.13764	0.100409	0.112248	NA	NA	NA	0.749941	0.624071	0.799022	NA	NA	NA
EAF2	0.137645	0.137739	0.133501	NA	NA	NA	0.137645	0.137739	0.133501	NA	NA	NA
SOX13	0.137663	0.0862233	0.173088	NA	NA	NA	0.0572484	0.158328	0.0364621	NA	NA	NA
DUS3L	0.138024	0.883963	0.0862517	NA	NA	NA	0.145659	0.0878004	0.337638	NA	NA	NA
ANXA4	0.138061	0.0850077	0.29319	NA	NA	NA	0.138061	0.0850077	0.29319	NA	NA	NA
ZNF676	0.13816	0.0803301	0.257612	1	0.955301	1	0.114451	0.0661193	0.248059	1	0.955301	1
MEGF8	0.138249	0.085704	0.237845	NA	NA	NA	1	0.853244	0.968584	NA	NA	NA
SLAIN1	0.138273	0.205405	0.118464	NA	NA	NA	0.138273	0.205405	0.118464	NA	NA	NA
WDR11	0.138446	0.082742	0.334922	NA	NA	NA	0.138446	0.082742	0.334922	NA	NA	NA
RAD21L1	0.138692	0.109264	0.108869	NA	NA	NA	0.138692	0.109264	0.108869	NA	NA	NA
PCDHA2	0.138836	0.204281	0.084693	NA	NA	NA	0.138836	0.204281	0.084693	NA	NA	NA
NAA25	0.138905	0.0884784	0.186816	NA	NA	NA	0.248812	0.226616	0.163341	NA	NA	NA
RP11-111M22.2	0.139029	0.0892686	0.423448	NA	NA	NA	0.139029	0.0892686	0.423448	NA	NA	NA
LRRK1	0.139074	0.21818	0.0779148	NA	NA	NA	0.553615	0.397195	0.369152	NA	NA	NA
RANBP17	0.139094	0.371195	0.0856823	NA	NA	NA	0.0212427	0.427982	0.0120929	NA	NA	NA
INCENP	0.139126	0.175954	0.0836389	NA	NA	NA	0.866162	0.909784	0.704039	NA	NA	NA
AL583828.1	0.139186	0.114244	0.0952105	NA	NA	NA	0.139186	0.114244	0.0952105	NA	NA	NA
ADHFE1	0.139244	0.0997224	0.106704	0.683989	0.574492	0.720475	0.0862674	0.06217	0.098122	0.683989	0.574492	0.720475
COX5B	0.139323	0.134646	0.158464	NA	NA	NA	0.139323	0.134646	0.158464	NA	NA	NA
WBSCR17	0.139327	0.493574	0.0963371	NA	NA	NA	0.139327	0.493574	0.0963371	NA	NA	NA
GRASP	0.139332	0.708364	0.0849981	NA	NA	NA	NA	NA	NA	NA	NA	NA
HLA-DQA2	0.139435	0.323666	0.0870906	NA	NA	NA	0.139435	0.323666	0.0870906	NA	NA	NA
CCDC62	0.139584	0.835342	0.0883062	NA	NA	NA	0.127352	0.579973	0.0836913	NA	NA	NA
CEP68	0.139588	0.0951478	0.133044	NA	NA	NA	0.0883449	0.158866	0.0770863	NA	NA	NA
CABP1	0.139618	0.12688	0.249571	NA	NA	NA	NA	NA	NA	NA	NA	NA
RBL2	0.139649	0.0961053	0.168242	NA	NA	NA	0.108893	0.0802526	0.159993	NA	NA	NA
CCDC140	0.139795	0.260141	0.103387	NA	NA	NA	0.139795	0.260141	0.103387	NA	NA	NA
ZNF329	0.140016	0.121035	0.185853	NA	NA	NA	0.332882	0.26793	0.403159	NA	NA	NA
SSB	0.140127	0.110188	0.167568	NA	NA	NA	0.140127	0.110188	0.167568	NA	NA	NA
TRIAP1	0.140138	0.138531	0.142134	NA	NA	NA	0.140138	0.138531	0.142134	NA	NA	NA
HHLA3	0.140162	0.432708	0.103553	NA	NA	NA	0.140162	0.432708	0.103553	NA	NA	NA
KLHL7	0.140232	0.118381	0.182826	NA	NA	NA	0.140232	0.118381	0.182826	NA	NA	NA
MUC5AC	0.140354	0.42216	0.0839572	NA	NA	NA	0.120182	0.333423	0.0726718	NA	NA	NA
PCDHA12	0.140354	0.355149	0.0860848	NA	NA	NA	0.222556	0.602966	0.142702	NA	NA	NA
TAS2R13	0.14036	0.088953	0.264904	NA	NA	NA	0.14036	0.088953	0.264904	NA	NA	NA
DCST1	0.140386	0.0931637	0.155676	NA	NA	NA	0.140386	0.0931637	0.155676	NA	NA	NA
CENPF	0.140403	0.138271	0.0844272	NA	NA	NA	0.195495	0.514286	0.112902	NA	NA	NA
EIF2AK3	0.140552	0.0882019	0.315383	NA	NA	NA	0.412068	0.281638	0.538683	NA	NA	NA
HTR3D	0.140562	0.104371	0.0982283	1	0.785557	0.848709	0.883225	0.740063	0.897034	1	0.785557	0.848709
TNFRSF10B	0.14063	0.0910139	0.284817	NA	NA	NA	0.14063	0.0910139	0.284817	NA	NA	NA
AC073343.1	0.140631	0.0825285	0.371531	0.416689	0.365756	0.335262	0.124935	0.073851	0.352356	NA	NA	NA
CHML	0.140645	0.100126	0.104637	NA	NA	NA	0.110037	0.0751222	0.0966345	NA	NA	NA
PIP4K2B	0.140664	0.140047	0.14228	NA	NA	NA	0.140664	0.140047	0.14228	NA	NA	NA
NUAK2	0.140694	0.099988	0.274714	NA	NA	NA	0.0717549	0.0587205	0.0744418	NA	NA	NA
GRID2	0.140712	0.0862745	0.256851	NA	NA	NA	0.125129	0.0780791	0.222998	NA	NA	NA
STAT1	0.140848	0.118196	0.162151	NA	NA	NA	0.140848	0.118196	0.162151	NA	NA	NA
SCUBE3	0.141259	0.15931	0.089224	NA	NA	NA	0.517959	0.769117	0.366125	NA	NA	NA
INTS9	0.141691	0.094876	0.127655	NA	NA	NA	1	0.965123	0.976973	NA	NA	NA
BTBD17	0.141728	0.220172	0.0981521	NA	NA	NA	0.141728	0.220172	0.0981521	NA	NA	NA
RP11-886H22.1	0.141824	0.122029	0.153199	NA	NA	NA	NA	NA	NA	NA	NA	NA
ZNF16	0.142064	0.114937	0.150533	NA	NA	NA	0.169922	0.144011	0.148389	NA	NA	NA
AUTS2	0.142159	0.0926573	0.127261	NA	NA	NA	0.314775	0.41978	0.201353	NA	NA	NA
GEMIN4	0.142231	0.943435	0.0809233	NA	NA	NA	0.153254	0.127643	0.0973787	NA	NA	NA
NMNAT1	0.142385	0.13752	0.14552	NA	NA	NA	0.142385	0.13752	0.14552	NA	NA	NA
RBM28	0.142487	0.491534	0.0842401	NA	NA	NA	0.111726	0.0675418	0.155942	NA	NA	NA
NLRP5	0.142545	0.0799449	0.68408	NA	NA	NA	0.291758	0.175316	0.451149	NA	NA	NA
ROMO1	0.142661	0.143114	0.136254	NA	NA	NA	NA	NA	NA	NA	NA	NA
C1orf111	0.142721	0.0886606	0.28781	0.660385	0.486479	0.615295	0.13993	0.0876492	0.27519	0.386776	0.320687	0.363349
CNGA3	0.142737	0.143472	0.0864345	NA	NA	NA	0.680404	0.831539	0.483922	NA	NA	NA
COLEC11	0.142769	0.109162	0.174107	NA	NA	NA	0.209765	0.160312	0.182882	NA	NA	NA
BCL2L14	0.142793	0.205941	0.0996303	NA	NA	NA	0.662919	0.536674	0.808339	NA	NA	NA
UBE2T	0.142896	0.113139	0.103901	NA	NA	NA	0.142896	0.113139	0.103901	NA	NA	NA
ACP1	0.143055	0.152275	0.106138	NA	NA	NA	0.143055	0.152275	0.106138	NA	NA	NA
BTBD6	0.143112	0.194637	0.125353	NA	NA	NA	0.143112	0.194637	0.125353	NA	NA	NA
ALPK2	0.143208	0.078533	0.656563	0.566701	0.566923	0.563981	0.150448	0.0822979	0.780576	0.566701	0.566923	0.563981
ATAD5	0.143319	0.110092	0.0994577	NA	NA	NA	0.134131	0.262238	0.0829346	NA	NA	NA
PCDHB14	0.14337	0.580554	0.0895493	NA	NA	NA	0.153921	0.392305	0.0982458	NA	NA	NA
GABRR3	0.143571	0.0898715	0.179465	NA	NA	NA	0.143571	0.0898715	0.179465	NA	NA	NA
FMN2	0.143704	0.20453	0.0846975	NA	NA	NA	0.642769	0.446241	0.865451	NA	NA	NA
OR5W2	0.143783	0.122744	0.175879	NA	NA	NA	0.143783	0.122744	0.175879	NA	NA	NA
WDR35	0.143794	0.0886574	0.669071	NA	NA	NA	0.0953842	0.0598079	0.65601	NA	NA	NA
CD163	0.143802	0.583515	0.0848827	NA	NA	NA	0.152001	0.831905	0.0907778	NA	NA	NA
TUBB4A	0.143914	0.125256	0.124807	NA	NA	NA	0.120105	0.11894	0.119945	NA	NA	NA
ARHGEF2	0.143927	0.0903739	0.278122	NA	NA	NA	0.136912	0.0866567	0.267241	NA	NA	NA
PAXIP1-AS2	0.143968	0.221667	0.121667	NA	NA	NA	0.143968	0.221667	0.121667	NA	NA	NA
SLC26A3	0.144167	0.451499	0.098114	NA	NA	NA	0.135223	0.247302	0.0983552	NA	NA	NA
FRA10AC1	0.144331	0.14184	0.146371	NA	NA	NA	0.144331	0.14184	0.146371	NA	NA	NA
RNF135	0.144356	0.132687	0.132555	1	0.94253	1	0.37075	0.355699	0.269236	1	0.94253	1
MND1	0.144463	0.110428	0.0999563	NA	NA	NA	0.14418	0.164319	0.0983669	NA	NA	NA
STON1	0.14447	0.781738	0.0941237	NA	NA	NA	0.141672	0.786853	0.0925792	NA	NA	NA
MPI	0.144471	0.100203	0.120488	NA	NA	NA	1	0.855694	0.944067	NA	NA	NA
WDR1	0.144522	0.36322	0.0916918	NA	NA	NA	0.240038	0.779569	0.163399	NA	NA	NA
OR2J3	0.144547	0.121508	0.182827	NA	NA	NA	0.251472	0.288327	0.161567	NA	NA	NA
GOSR2	0.144574	0.236689	0.0979221	NA	NA	NA	0.123102	0.187634	0.0884487	NA	NA	NA
EIF2AK2	0.144709	0.0987705	0.230727	NA	NA	NA	0.144709	0.0987705	0.230727	NA	NA	NA
SCN7A	0.144768	0.104536	0.111649	NA	NA	NA	0.830461	0.627932	0.849607	NA	NA	NA
SIRT4	0.14479	0.0952664	0.153662	NA	NA	NA	0.411219	0.38435	0.428781	NA	NA	NA
NAPSA	0.144798	0.779725	0.0896388	NA	NA	NA	0.144798	0.779725	0.0896388	NA	NA	NA
RAMP3	0.144866	0.2197	0.109628	NA	NA	NA	0.144866	0.2197	0.109628	NA	NA	NA
GSTT2	0.145133	0.437758	0.0925784	NA	NA	NA	0.478557	0.359123	0.645967	NA	NA	NA
WFDC1	0.145158	0.483452	0.0870238	NA	NA	NA	0.124621	0.420748	0.0758597	NA	NA	NA
ZNF552	0.145184	0.0925175	0.167525	NA	NA	NA	0.173547	0.113944	0.1573	NA	NA	NA
RBMXL1	0.145201	0.0875581	0.296082	NA	NA	NA	0.0135429	0.0256111	0.0124574	NA	NA	NA
LGALS13	0.145216	0.087631	0.368471	NA	NA	NA	0.145216	0.087631	0.368471	NA	NA	NA
HEATR5A	0.145388	0.117702	0.0926499	NA	NA	NA	0.715147	0.512322	0.739034	NA	NA	NA
KMT2C	0.145412	0.825775	0.0808127	NA	NA	NA	0.0507782	0.685591	0.0275535	NA	NA	NA
PPP4R1	0.145424	0.471434	0.0905893	NA	NA	NA	0.155844	0.223373	0.0937844	NA	NA	NA
AGPAT4	0.145514	0.944175	0.0878356	NA	NA	NA	0.143514	0.695049	0.0877077	NA	NA	NA
PDE1C	0.145533	0.0927873	0.187804	NA	NA	NA	0.789626	0.627979	0.973163	NA	NA	NA
SEMA4B	0.145546	0.0834337	0.793021	NA	NA	NA	0.157024	0.091793	0.620493	NA	NA	NA
NUF2	0.145614	0.100945	0.120929	NA	NA	NA	0.227605	0.473952	0.152396	NA	NA	NA
ESYT3	0.145647	0.0839107	0.298792	NA	NA	NA	0.397188	0.246043	0.521666	NA	NA	NA
MRPS26	0.145771	0.150682	0.139225	NA	NA	NA	0.145771	0.150682	0.139225	NA	NA	NA
THAP3	0.145891	0.67981	0.0867676	NA	NA	NA	0.403984	0.283219	0.658069	NA	NA	NA
C14orf166	0.145941	0.144064	0.147486	NA	NA	NA	0.145941	0.144064	0.147486	NA	NA	NA
IFIT1B	0.145963	0.134713	0.0948035	NA	NA	NA	1	0.938719	0.825068	NA	NA	NA
GMPPA	0.145973	0.477515	0.106178	NA	NA	NA	0.145973	0.477515	0.106178	NA	NA	NA
GLG1	0.146057	0.112137	0.128017	NA	NA	NA	NA	NA	NA	NA	NA	NA
CRYBB1	0.146061	0.147249	0.14552	NA	NA	NA	0.146061	0.147249	0.14552	NA	NA	NA
ADCK4	0.146239	0.101926	0.211841	0.469956	0.564343	0.428546	0.65837	0.493219	0.896258	0.469956	0.564343	0.428546
PASK	0.146305	0.0866748	0.457829	0.165297	0.103216	0.254645	0.0313918	0.0165854	0.735444	0.165297	0.103216	0.254645
GLS	0.146307	0.141985	0.120849	NA	NA	NA	0.146307	0.141985	0.120849	NA	NA	NA
DUSP18	0.146455	0.126607	0.101343	0.0778684	0.0744122	0.0828293	0.643041	0.527548	0.683184	NA	NA	NA
APPL2	0.146468	0.146035	0.0881745	NA	NA	NA	0.146468	0.146035	0.0881745	NA	NA	NA
IGF2BP2	0.146485	0.0969452	0.264649	NA	NA	NA	0.146485	0.0969452	0.264649	NA	NA	NA
ANP32D	0.146537	0.124817	0.153476	NA	NA	NA	0.146537	0.124817	0.153476	NA	NA	NA
APOBEC3H	0.146637	0.109632	0.202538	NA	NA	NA	0.146637	0.109632	0.202538	NA	NA	NA
GPN1	0.146654	0.287775	0.103818	NA	NA	NA	0.146654	0.287775	0.103818	NA	NA	NA
OR2L13	0.146677	0.116044	0.217627	NA	NA	NA	0.479683	0.346431	0.651584	NA	NA	NA
ITSN2	0.146769	0.0881372	0.168144	NA	NA	NA	0.183345	0.117172	0.164703	NA	NA	NA
CCNE2	0.146883	0.951549	0.0934442	NA	NA	NA	0.115319	0.074398	0.110426	NA	NA	NA
RARS	0.146938	0.0990971	0.256199	NA	NA	NA	0.146938	0.0990971	0.256199	NA	NA	NA
C9orf69	0.146959	0.145355	0.149275	NA	NA	NA	0.146959	0.145355	0.149275	NA	NA	NA
JMY	0.146994	0.0956835	0.208815	NA	NA	NA	0.119331	0.0789993	0.199601	NA	NA	NA
AMFR	0.147016	0.121911	0.176244	NA	NA	NA	0.147016	0.121911	0.176244	NA	NA	NA
AC016586.1	0.147111	0.152341	0.143143	NA	NA	NA	0.147111	0.152341	0.143143	NA	NA	NA
CRISPLD2	0.147183	0.0875484	0.216765	NA	NA	NA	0.0823778	0.0475689	0.228099	NA	NA	NA
WBP1L	0.147432	0.572922	0.1031	NA	NA	NA	0.147432	0.572922	0.1031	NA	NA	NA
PTGES2	0.147567	0.155111	0.133029	NA	NA	NA	0.781117	0.707348	0.78982	NA	NA	NA
PRR19	0.147644	0.10766	0.111959	NA	NA	NA	0.147644	0.10766	0.111959	NA	NA	NA
GPR111	0.147653	0.0896312	0.48445	0.152302	0.115246	0.191362	0.206596	0.130752	0.360499	0.152302	0.115246	0.191362
ERBB4	0.147688	0.0974822	0.12518	NA	NA	NA	0.147688	0.0974822	0.12518	NA	NA	NA
ARID3C	0.147849	0.751575	0.101011	NA	NA	NA	0.147849	0.751575	0.101011	NA	NA	NA
TPRX1	0.147952	0.957995	0.094789	NA	NA	NA	0.139114	0.898597	0.0907093	NA	NA	NA
CHCHD2	0.148013	0.0930441	0.439185	NA	NA	NA	0.148013	0.0930441	0.439185	NA	NA	NA
SART3	0.148124	0.101514	0.130218	NA	NA	NA	0.119053	0.0817207	0.122739	NA	NA	NA
PDK1	0.148356	0.159085	0.143863	0.546402	0.425147	0.558412	0.305294	0.425601	0.220687	0.546402	0.425147	0.558412
ELOVL7	0.148399	0.101712	0.21386	NA	NA	NA	0.148399	0.101712	0.21386	NA	NA	NA
RAB6C	0.148478	0.168398	0.112085	NA	NA	NA	0.86692	0.764325	0.976228	NA	NA	NA
LL22NC03-63E9.3	0.148486	0.0967604	0.328506	NA	NA	NA	0.148486	0.0967604	0.328506	NA	NA	NA
FAM20A	0.148564	0.0900395	0.429945	NA	NA	NA	0.148564	0.0900395	0.429945	NA	NA	NA
SNED1	0.148588	0.0917699	0.438007	NA	NA	NA	0.0204873	0.0160327	0.0225593	NA	NA	NA
SLC18B1	0.148591	0.0934332	0.460053	NA	NA	NA	0.184412	0.11832	0.211408	NA	NA	NA
PRDM9	0.148647	0.0894244	0.352369	NA	NA	NA	0.277869	0.18026	0.264684	NA	NA	NA
CWC27	0.148738	0.136026	0.167911	0.243593	0.248009	0.210426	0.130793	0.123074	0.165863	NA	NA	NA
PBX2	0.148752	0.171263	0.141845	NA	NA	NA	0.148752	0.171263	0.141845	NA	NA	NA
NDUFB2	0.148789	0.174937	0.11409	NA	NA	NA	0.16056	0.159751	0.157669	NA	NA	NA
MSR1	0.14887	0.0888827	0.650502	0.452526	0.346414	0.40932	0.202675	0.124185	0.634151	0.389969	0.420699	0.363357
C9orf78	0.148928	0.122121	0.147675	NA	NA	NA	NA	NA	NA	NA	NA	NA
TP53I11	0.148947	0.128333	0.196903	NA	NA	NA	0.148947	0.128333	0.196903	NA	NA	NA
VCPKMT	0.148961	0.194031	0.141695	NA	NA	NA	NA	NA	NA	NA	NA	NA
RP11-407N17.3	0.148977	0.0913605	0.329777	NA	NA	NA	0.257822	0.156835	0.457707	NA	NA	NA
ANKRD63	0.149126	0.0938034	0.231867	NA	NA	NA	0.149126	0.0938034	0.231867	NA	NA	NA
BAZ2B	0.14913	0.103675	0.265235	NA	NA	NA	0.40736	0.267169	0.435792	NA	NA	NA
TRIM10	0.149342	0.0926858	0.321825	NA	NA	NA	0.749163	0.613641	0.895215	NA	NA	NA
ZNF621	0.149346	0.249239	0.100706	NA	NA	NA	0.149346	0.249239	0.100706	NA	NA	NA
ENPP4	0.149494	0.105348	0.24217	NA	NA	NA	0.149494	0.105348	0.24217	NA	NA	NA
SLC40A1	0.149615	0.671021	0.0986125	NA	NA	NA	0.149615	0.671021	0.0986125	NA	NA	NA
IL17RA	0.149737	0.291299	0.0948678	NA	NA	NA	0.548022	0.855289	0.386802	NA	NA	NA
PLSCR4	0.149739	0.631459	0.100786	NA	NA	NA	0.235525	0.189591	0.231096	NA	NA	NA
PTX4	0.149763	0.090084	0.293199	NA	NA	NA	0.540982	0.378494	0.566533	NA	NA	NA
OLFM1	0.149802	0.87774	0.0854684	NA	NA	NA	0.258389	0.157844	0.703961	NA	NA	NA
SLC44A5	0.149815	0.0904768	0.372434	NA	NA	NA	0.34299	0.227914	0.534793	NA	NA	NA
CRYZ	0.149822	0.111579	0.22417	NA	NA	NA	0.149822	0.111579	0.22417	NA	NA	NA
FAM229B	0.149875	0.13113	0.153312	NA	NA	NA	0.749974	0.617109	0.643929	NA	NA	NA
CEACAM7	0.149965	0.110083	0.478812	NA	NA	NA	0.260718	0.19671	0.512921	NA	NA	NA
KRTAP4-7	0.14999	0.0994125	0.164495	NA	NA	NA	0.0232594	0.0655388	0.0150697	NA	NA	NA
P2RX7	0.149992	0.612751	0.0863094	NA	NA	NA	1	0.929588	0.911441	NA	NA	NA
TAS2R40	0.150071	0.282975	0.110601	NA	NA	NA	0.150071	0.282975	0.110601	NA	NA	NA
EPCAM	0.150112	0.102305	0.321185	NA	NA	NA	0.0612236	0.0447523	0.0519563	NA	NA	NA
HAS1	0.150225	0.365173	0.0907583	NA	NA	NA	0.0997607	0.0586027	0.39817	NA	NA	NA
GLIS3	0.150394	0.0853546	0.356199	NA	NA	NA	0.112292	0.063084	0.357622	NA	NA	NA
TMED5	0.150608	0.123867	0.145178	NA	NA	NA	0.150608	0.123867	0.145178	NA	NA	NA
ZNF132	0.150645	0.900153	0.0965599	NA	NA	NA	0.150645	0.900153	0.0965599	NA	NA	NA
TMPRSS11B	0.150654	0.13785	0.132893	NA	NA	NA	0.150654	0.13785	0.132893	NA	NA	NA
CHKB	0.150672	0.150422	0.150863	NA	NA	NA	0.150672	0.150422	0.150863	NA	NA	NA
PIGF	0.150695	0.120316	0.207067	NA	NA	NA	0.232689	0.248074	0.22315	NA	NA	NA
GLB1	0.150773	0.095104	0.50277	NA	NA	NA	0.169202	0.109016	0.495808	NA	NA	NA
MADD	0.150792	0.107718	0.111584	NA	NA	NA	0.199586	0.173179	0.121251	NA	NA	NA
SART1	0.150881	0.0942279	0.360139	NA	NA	NA	0.169809	0.107892	0.16159	NA	NA	NA
NTRK3	0.150892	0.091881	0.181294	0.203326	0.188933	0.141319	0.42622	0.292679	0.555986	NA	NA	NA
[truncated: 13,926 more rows]

## Sheet: ST8
Supplementary Table 8. Studies contributing to the sex analyses. Study names and numbers of cases and controls stratified by sex.
Study	Females	Female_cases	Female_controls	Males	Male_cases	Male_controls
ARIC	4820	88	4732	4306	378	3928
EPIC-CVD	11536	3971	7565	10894	6394	4500
FGENTCARD	579	375	204	1689	1427	262
GerMIFSI	987	207	780	987	207	780
GerMIFSII	839	246	593	1587	942	645
GerMIFSIII	898	210	688	1569	838	731
GerMIFSIV	1022	331	691	1046	609	437
GerMIFSV	1388	582	806	2541	1810	731
GerMIFSVI	1101	492	609	1724	1147	577
GerMIFSVII	2917	1031	1886	3607	2031	1576
HPS	2388	531	1857	3070	2169	901
HUNT	35136	2791	32345	31151	4919	26232
MGB-MEG	4300	574	3726	3627	1096	2531
MGB-MEGA	2347	286	2061	1757	552	1205
MGB-MEGEX	2239	513	1726	2343	1286	1057
PROCARDIS	4996	1313	3683	6306	3793	2513
UKBB	256003	9456	246547	216332	24485	191847
TOTAL	333496	22997	310499	294536	54083	240453

## Sheet: ST9
Supplementary Table 9. Variants with significant evidence of sex differences. Ten associations reaching genome-wide significance in the sex-differentiation test. Results are provided separately for males and females, as well as in the combined meta-analysis. Odds ratios and 95% confidence intervals were generated from an inverse-variance weighted fixed effect meta-analysis of beta estimates (and …
Nearest_gene	rsID	Markername	Chr	Position	Sex_differentiated_p_value	Sex_heterogeneity_p_value	Effect_allele (EA)	Non-effect allele	EA_freq	Beta	SE	Odds_ratio	LCI	UCI	P-value	Q_p-value	I2	Studies	n_samples	male_beta	male_SE	male_odds_ratio	male_LCI	male_UCI	male_p_value	male_n_studies	male_n_samples	female_beta	female_SE	female_odds_ratio	female_LCI	female_UCI	female_p_value	female_n_studies	female_n_samples
CELSR2	rs12740374	1:109817590_G_T	1	109817590	4.23e-40	0.000725	T	G	0.22148	-0.100738	0.007729	0.90417	0.890576	0.917971	8.6e-39	2.03e-05	0.573228	34	627843	-0.120086	0.009616	0.886844	0.870286	0.903717	9.48e-36	17	294429	-0.06543	0.01299	0.936665	0.913118	0.960819	4.82e-07	17	333414
ICA1L	rs186399184	2:203728984_C_T	2	203728984	8.11e-20	0.001439	T	C	0.119387	0.10068	0.011418	1.10592	1.08145	1.13095	1.24e-18	0.048221	0.471576	10	557626	0.126058	0.013919	1.13435	1.10382	1.16572	1.43e-19	5	258536	0.04847	0.019964	1.04966	1.00938	1.09155	0.015208	5	299090
RAPH1	rs190352900	2:204371468_G_T	2	204371468	1.3e-08	0.008738	G	T	0.110913	0.064174	0.011829	1.06628	1.04184	1.09129	5.93e-08	0.069806	0.43263	10	557626	0.085712	0.0144	1.08949	1.05917	1.12068	2.72e-09	5	258536	0.019481	0.020743	1.01967	0.979047	1.06198	0.347637	5	299090
MYOZ2	rs7696877	4:120081869_C_T	4	120081869	1.78e-08	0.006955	T	C	0.445543	-0.034578	0.006489	0.966013	0.953805	0.978378	1.01e-07	0.012448	0.395395	32	618747	-0.021694	0.008055	0.97854	0.963212	0.994111	0.00709	16	290152	-0.058399	0.010953	0.943274	0.923239	0.963743	9.93e-08	16	328595
EDNRA	rs149722146	4:148327304_C_T	4	148327304	6.58e-09	0.004128	T	C	0.017737	0.14824	0.027318	1.15979	1.09933	1.22358	5.88e-08	0.070286	0.338763	20	589741	0.20275	0.033275	1.22477	1.14744	1.30731	1.14e-09	10	274129	0.035539	0.047845	1.03618	0.943426	1.13805	0.457612	10	315612
CDKN2B-AS1	rs4977574	9:22098574_A_G	9	22098574	1.68e-163	0.005023	G	A	0.48443	0.175416	0.006441	1.19174	1.17679	1.20688	2.96e-163	0.001332	0.483757	32	618861	0.188736	0.008001	1.20772	1.18893	1.22681	5.68e-123	16	290202	0.150886	0.010858	1.16286	1.13838	1.18788	7.31e-44	16	328659
MIR4693	rs11225975	11:103561443_A_G	11	103561443	8.34e-09	0.004846	A	G	0.1879	0.044596	0.008244	1.04561	1.02885	1.06264	6.47e-08	0.282118	0.115362	32	624988	0.061628	0.010222	1.06357	1.04247	1.08509	1.7e-09	16	292690	0.012908	0.013943	1.01299	0.985683	1.04106	0.354575	16	332298
COL4A1	rs9521672	13:110909085_C_T	13	110909085	8.84e-09	0.004971	T	C	0.2086	0.04339	0.008031	1.04435	1.02804	1.06091	6.7e-08	0.013213	0.3924	32	624251	0.059868	0.009944	1.0617	1.0412	1.08259	1.79e-09	16	292350	0.012492	0.013617	1.01257	0.985903	1.03996	0.358921	16	331901
PVRL2	rs112422902	19:45369203_A_G	19	45369203	6.26e-09	0.007164	A	G	0.03303	-0.10978	0.019864	0.896031	0.861816	0.931605	3.35e-08	0.424487	0.02622	20	589770	-0.147571	0.024331	0.862801	0.822621	0.904944	1.36e-09	10	274133	-0.034229	0.034401	0.96635	0.903341	1.03375	0.319726	10	315637
NCRNA00310	rs28451064	21:35593827_A_G	21	35593827	4.78e-30	2.85e-05	A	G	0.130506	0.105674	0.009749	1.11146	1.09042	1.1329	2.42e-27	0.001001	0.492591	32	624425	0.135755	0.012109	1.1454	1.11854	1.17291	3.9e-29	16	292363	0.050249	0.016437	1.05153	1.0182	1.08596	0.002245	16	332062

[truncated: 26 more sheets: ST10, ST11, ST12, ST13, ST14, ST15, ST16, ST17, ST18, ST19, ST20, ST21, ST22, ST23, ST24, ST25, ST26, ST27, ST28, ST29 …]
